# Supplementary material for: NetActivity enhances transcriptional signals by combining gene expression into robust gene set activity scores through interpretable autoencoders
Source: Nucleic Acids Res. 2024 Apr 10;52(9):e44. doi: 10.1093/nar/gkae197 (PMC11109970; doi:10.1093/nar/gkae197)
Supplement: gkae197_Supplemental_Files [file gkae197_supplemental_files.zip]

Archive with 2 entries (2 files):
- SupplementaryFigures.pdf
- SupTables.xlsx
