# Supplementary material for: NetActivity enhances transcriptional signals by combining gene expression into robust gene set activity scores through interpretable autoencoders
Source: Nucleic Acids Res. 2024 Apr 10;52(9):e44. doi: 10.1093/nar/gkae197 (PMC11109970; doi:10.1093/nar/gkae197)
Supplement: gkae197_Supplemental_Files [file gkae197_supplemental_files.zip › SupTables.xlsx]

## Sheet: SupTable1
SupTable 1: Gene sets included in the main model. Category: for GO terms, level 2 GO terms associated with the gene set; for KEGG, the category of the pathway. Notice that a GO term can have multiple level 2 GO term parents. N: number of genes included in the gene set.
GeneSet	Term	Ontology	Category	N
GO:0000012	single strand break repair	GO	cellular process;metabolic process;response to stimulus	12
GO:0000027	ribosomal large subunit assembly	GO	cellular process	25
GO:0000028	ribosomal small subunit assembly	GO	cellular process	18
GO:0000054	ribosomal subunit export from nucleus	GO	localization	14
GO:0000076	DNA replication checkpoint signaling	GO	cellular process;signaling	17
GO:0000083	regulation of transcription involved in G1/S transition of mitotic cell cycle	GO	cellular process	21
GO:0000097	sulfur amino acid biosynthetic process	GO	cellular process;metabolic process	17
GO:0000098	sulfur amino acid catabolic process	GO	cellular process;metabolic process	10
GO:0000212	meiotic spindle organization	GO	reproductive process	15
GO:0000244	spliceosomal tri-snRNP complex assembly	GO	cellular process	13
GO:0000272	polysaccharide catabolic process	GO	metabolic process	19
GO:0000289	nuclear-transcribed mRNA poly(A) tail shortening	GO	biological regulation;metabolic process	28
GO:0000291	nuclear-transcribed mRNA catabolic process, exonucleolytic	GO	metabolic process	19
GO:0000305	response to oxygen radical	GO	response to stimulus	25
GO:0000338	protein deneddylation	GO	metabolic process	10
GO:0000394	RNA splicing, via endonucleolytic cleavage and ligation	GO	metabolic process	11
GO:0000469	cleavage involved in rRNA processing	GO	cellular process;metabolic process	26
GO:0000470	maturation of LSU-rRNA	GO	cellular process	27
GO:0000491	small nucleolar ribonucleoprotein complex assembly	GO	cellular process	12
GO:0000727	double-strand break repair via break-induced replication	GO	cellular process;metabolic process;response to stimulus	12
GO:0000729	DNA double-strand break processing	GO	cellular process;metabolic process	19
GO:0000737	DNA catabolic process, endonucleolytic	GO	cellular process;metabolic process	25
GO:0000963	mitochondrial RNA processing	GO	metabolic process	20
GO:0000966	RNA 5'-end processing	GO	metabolic process	23
GO:0001325	formation of extrachromosomal circular DNA	GO	cellular process;metabolic process	15
GO:0001516	prostaglandin biosynthetic process	GO	cellular process;metabolic process	29
GO:0001522	pseudouridine synthesis	GO	metabolic process	18
GO:0001542	ovulation from ovarian follicle	GO	reproductive process;rhythmic process	10
GO:0001553	luteinization	GO	reproductive process;rhythmic process	12
GO:0001696	gastric acid secretion	GO	multicellular organismal process	17
GO:0001702	gastrulation with mouth forming second	GO	developmental process	24
GO:0001710	mesodermal cell fate commitment	GO	cellular process;developmental process	17
GO:0001711	endodermal cell fate commitment	GO	cellular process;developmental process	15
GO:0001731	formation of translation preinitiation complex	GO	cellular process;metabolic process	11
GO:0001765	membrane raft assembly	GO	cellular process	10
GO:0001767	establishment of lymphocyte polarity	GO	cellular process;immune system process	14
GO:0001771	immunological synapse formation	GO	cellular process;immune system process	14
GO:0001778	plasma membrane repair	GO	response to stimulus	24
GO:0001780	neutrophil homeostasis	GO	immune system process	16
GO:0001829	trophectodermal cell differentiation	GO	cellular process;developmental process	19
GO:0001832	blastocyst growth	GO	developmental process;growth	21
GO:0001865	NK T cell differentiation	GO	immune system process	10
GO:0001867	complement activation, lectin pathway	GO	immune system process	12
GO:0001886	endothelial cell morphogenesis	GO	cellular process;developmental process	11
GO:0001915	negative regulation of T cell mediated cytotoxicity	GO	cellular process	10
GO:0001919	regulation of receptor recycling	GO	regulation of biological process;signaling	22
GO:0001945	lymph vessel development	GO	developmental process	28
GO:0001958	endochondral ossification	GO	multicellular organismal process	28
GO:0001967	suckling behavior	GO		12
GO:0001973	G protein-coupled adenosine receptor signaling pathway	GO	cellular process;signaling	12
GO:0001976	nervous system process involved in regulation of systemic arterial blood pressure	GO	multicellular organismal process	14
GO:0002024	diet induced thermogenesis	GO	metabolic process;multicellular organismal process	12
GO:0002026	regulation of the force of heart contraction	GO	biological regulation	26
GO:0002052	positive regulation of neuroblast proliferation	GO	cellular process;developmental process;multicellular organismal process	22
GO:0002068	glandular epithelial cell development	GO	cellular process;developmental process	28
GO:0002070	epithelial cell maturation	GO	cellular process;developmental process	15
GO:0002076	osteoblast development	GO	cellular process;developmental process;multicellular organismal process	17
GO:0002082	regulation of oxidative phosphorylation	GO	metabolic process;regulation of biological process	22
GO:0002091	negative regulation of receptor internalization	GO	cellular process;metabolic process	16
GO:0002097	tRNA wobble base modification	GO	metabolic process	17
GO:0002115	store-operated calcium entry	GO	localization	20
GO:0002182	cytoplasmic translational elongation	GO	cellular process;metabolic process	12
GO:0002183	cytoplasmic translational initiation	GO	cellular process;metabolic process	27
GO:0002227	innate immune response in mucosa	GO	biological process involved in interspecies interaction between organisms;immune system process;response to stimulus	24
GO:0002281	macrophage activation involved in immune response	GO	immune system process	17
GO:0002291	T cell activation via T cell receptor contact with antigen bound to MHC molecule on antigen presenting cell	GO	immune system process	10
GO:0002320	lymphoid progenitor cell differentiation	GO	cellular process;developmental process	21
GO:0002327	immature B cell differentiation	GO	immune system process	11
GO:0002357	defense response to tumor cell	GO	response to stimulus	10
GO:0002418	immune response to tumor cell	GO	immune system process;response to stimulus	24
GO:0002423	natural killer cell mediated immune response to tumor cell	GO	immune system process;response to stimulus	10
GO:0002430	complement receptor mediated signaling pathway	GO	immune system process	12
GO:0002433	immune response-regulating cell surface receptor signaling pathway involved in phagocytosis	GO	immune system process	26
GO:0002467	germinal center formation	GO	developmental process	14
GO:0002468	dendritic cell antigen processing and presentation	GO	immune system process	14
GO:0002474	antigen processing and presentation of peptide antigen via MHC class I	GO	immune system process	28
GO:0002566	somatic diversification of immune receptors via somatic mutation	GO	immune system process	13
GO:0002638	negative regulation of immunoglobulin production	GO	immune system process	12
GO:0002674	negative regulation of acute inflammatory response	GO	response to stimulus	12
GO:0002689	negative regulation of leukocyte chemotaxis	GO	immune system process;locomotion	20
GO:0002693	positive regulation of cellular extravasation	GO	immune system process	18
GO:0002713	negative regulation of B cell mediated immunity	GO	immune system process;response to stimulus	16
GO:0002756	MyD88-independent toll-like receptor signaling pathway	GO	cellular process;signaling	14
GO:0002759	regulation of antimicrobial humoral response	GO	biological process involved in interspecies interaction between organisms;regulation of biological process;response to stimulus	11
GO:0002765	immune response-inhibiting signal transduction	GO	cellular process;signaling	11
GO:0002863	positive regulation of inflammatory response to antigenic stimulus	GO	immune system process;response to stimulus	12
GO:0002934	desmosome organization	GO	cellular process	10
GO:0003071	renal system process involved in regulation of systemic arterial blood pressure	GO	multicellular organismal process	25
GO:0003081	regulation of systemic arterial blood pressure by renin-angiotensin	GO	multicellular organismal process	24
GO:0003084	positive regulation of systemic arterial blood pressure	GO	biological regulation	13
GO:0003085	negative regulation of systemic arterial blood pressure	GO	biological regulation	20
GO:0003091	renal water homeostasis	GO	multicellular organismal process	20
GO:0003096	renal sodium ion transport	GO	multicellular organismal process	11
GO:0003128	heart field specification	GO	developmental process;multicellular organismal process	18
GO:0003156	regulation of animal organ formation	GO	developmental process	29
GO:0003157	endocardium development	GO	developmental process	12
GO:0003159	morphogenesis of an endothelium	GO	developmental process	17
GO:0003174	mitral valve development	GO	developmental process	11
GO:0003177	pulmonary valve development	GO	developmental process	21
GO:0003188	heart valve formation	GO	developmental process	14
GO:0003207	cardiac chamber formation	GO	developmental process	14
GO:0003214	cardiac left ventricle morphogenesis	GO	developmental process	15
GO:0003215	cardiac right ventricle morphogenesis	GO	developmental process	19
GO:0003222	ventricular trabecula myocardium morphogenesis	GO	developmental process	14
GO:0003228	atrial cardiac muscle tissue development	GO	developmental process	19
GO:0003283	atrial septum development	GO	developmental process	23
GO:0003298	physiological muscle hypertrophy	GO	multicellular organismal process	21
GO:0003299	muscle hypertrophy in response to stress	GO	response to stimulus	23
GO:0003306	Wnt signaling pathway involved in heart development	GO	cellular process;signaling	11
GO:0003334	keratinocyte development	GO	cellular process;developmental process	13
GO:0003353	positive regulation of cilium movement	GO	cellular process	12
GO:0003356	regulation of cilium beat frequency	GO	cellular process;localization;regulation of biological process	15
GO:0003357	noradrenergic neuron differentiation	GO	cellular process;developmental process	11
GO:0003401	axis elongation	GO	developmental process;growth	27
GO:0003413	chondrocyte differentiation involved in endochondral bone morphogenesis	GO	cellular process;developmental process	15
GO:0005513	detection of calcium ion	GO	response to stimulus	13
GO:0005979	regulation of glycogen biosynthetic process	GO	cellular process;metabolic process;regulation of biological process	28
GO:0006000	fructose metabolic process	GO	metabolic process	13
GO:0006002	fructose 6-phosphate metabolic process	GO	metabolic process	11
GO:0006007	glucose catabolic process	GO	metabolic process	19
GO:0006020	inositol metabolic process	GO	cellular process;metabolic process	11
GO:0006047	UDP-N-acetylglucosamine metabolic process	GO	cellular process;metabolic process	12
GO:0006054	N-acetylneuraminate metabolic process	GO	metabolic process	11
GO:0006067	ethanol metabolic process	GO	metabolic process	21
GO:0006085	acetyl-CoA biosynthetic process	GO	metabolic process	18
GO:0006089	lactate metabolic process	GO	metabolic process	14
GO:0006103	2-oxoglutarate metabolic process	GO	cellular process;metabolic process	17
GO:0006123	mitochondrial electron transport, cytochrome c to oxygen	GO	metabolic process	13
GO:0006144	purine nucleobase metabolic process	GO	cellular process;metabolic process	19
GO:0006171	cAMP biosynthetic process	GO	cellular process;metabolic process	10
GO:0006206	pyrimidine nucleobase metabolic process	GO	cellular process;metabolic process	15
GO:0006266	DNA ligation	GO	cellular process;metabolic process	16
GO:0006271	DNA strand elongation involved in DNA replication	GO	cellular process;metabolic process	15
GO:0006285	base-excision repair, AP site formation	GO	cellular process;metabolic process	12
GO:0006287	base-excision repair, gap-filling	GO	cellular process;metabolic process	14
GO:0006298	mismatch repair	GO	cellular process;metabolic process;response to stimulus	27
GO:0006312	mitotic recombination	GO	cellular process;metabolic process	26
GO:0006349	regulation of gene expression by genomic imprinting	GO	metabolic process;regulation of biological process	16
GO:0006353	DNA-templated transcription, termination	GO	cellular process;metabolic process	21
GO:0006359	regulation of transcription by RNA polymerase III	GO	metabolic process;regulation of biological process	29
GO:0006361	transcription initiation from RNA polymerase I promoter	GO	cellular process;metabolic process	11
GO:0006379	mRNA cleavage	GO	metabolic process	20
GO:0006390	mitochondrial transcription	GO	cellular process;metabolic process	17
GO:0006415	translational termination	GO	cellular process;metabolic process	17
GO:0006448	regulation of translational elongation	GO	cellular process;metabolic process;regulation of biological process	19
GO:0006450	regulation of translational fidelity	GO	biological regulation	20
GO:0006465	signal peptide processing	GO	cellular process;metabolic process	11
GO:0006474	N-terminal protein amino acid acetylation	GO	metabolic process	17
GO:0006490	oligosaccharide-lipid intermediate biosynthetic process	GO	cellular process;metabolic process	19
GO:0006491	N-glycan processing	GO	cellular process;metabolic process	19
GO:0006515	protein quality control for misfolded or incompletely synthesized proteins	GO	metabolic process	27
GO:0006516	glycoprotein catabolic process	GO	cellular process;metabolic process	26
GO:0006517	protein deglycosylation	GO	cellular process;metabolic process	25
GO:0006521	regulation of cellular amino acid metabolic process	GO	metabolic process;regulation of biological process	12
GO:0006525	arginine metabolic process	GO	metabolic process	19
GO:0006534	cysteine metabolic process	GO	cellular process;metabolic process	12
GO:0006541	glutamine metabolic process	GO	metabolic process	23
GO:0006544	glycine metabolic process	GO	metabolic process	15
GO:0006547	histidine metabolic process	GO	metabolic process	11
GO:0006560	proline metabolic process	GO	metabolic process	10
GO:0006570	tyrosine metabolic process	GO	cellular process;metabolic process	15
GO:0006577	amino-acid betaine metabolic process	GO	cellular process;metabolic process	17
GO:0006595	polyamine metabolic process	GO	cellular process;metabolic process	17
GO:0006607	NLS-bearing protein import into nucleus	GO	cellular process;localization	20
GO:0006613	cotranslational protein targeting to membrane	GO	localization	21
GO:0006620	post-translational protein targeting to endoplasmic reticulum membrane	GO	localization	15
GO:0006622	protein targeting to lysosome	GO	cellular process	22
GO:0006646	phosphatidylethanolamine biosynthetic process	GO	cellular process;metabolic process	10
GO:0006655	phosphatidylglycerol biosynthetic process	GO	cellular process;metabolic process	10
GO:0006656	phosphatidylcholine biosynthetic process	GO	metabolic process	29
GO:0006658	phosphatidylserine metabolic process	GO	cellular process;metabolic process	24
GO:0006677	glycosylceramide metabolic process	GO	cellular process;metabolic process	16
GO:0006684	sphingomyelin metabolic process	GO	cellular process;metabolic process	18
GO:0006702	androgen biosynthetic process	GO	cellular process;metabolic process	10
GO:0006703	estrogen biosynthetic process	GO	cellular process;metabolic process	11
GO:0006706	steroid catabolic process	GO	metabolic process	27
GO:0006707	cholesterol catabolic process	GO	metabolic process	11
GO:0006734	NADH metabolic process	GO	metabolic process	28
GO:0006743	ubiquinone metabolic process	GO	cellular process;metabolic process	18
GO:0006751	glutathione catabolic process	GO	cellular process;metabolic process	10
GO:0006760	folic acid-containing compound metabolic process	GO	cellular process;metabolic process	27
GO:0006783	heme biosynthetic process	GO	metabolic process	29
GO:0006787	porphyrin-containing compound catabolic process	GO	cellular process;metabolic process	12
GO:0006817	phosphate ion transport	GO	localization	25
GO:0006825	copper ion transport	GO	localization	16
GO:0006828	manganese ion transport	GO	localization	16
GO:0006829	zinc ion transport	GO	localization	28
GO:0006833	water transport	GO	localization	21
GO:0006851	mitochondrial calcium ion transmembrane transport	GO	cellular process	18
GO:0006857	oligopeptide transport	GO	localization	16
GO:0006883	cellular sodium ion homeostasis	GO	cellular process	22
GO:0006895	Golgi to endosome transport	GO	cellular process;localization	17
GO:0006896	Golgi to vacuole transport	GO	cellular process	20
GO:0006921	cellular component disassembly involved in execution phase of apoptosis	GO	cellular process	28
GO:0006957	complement activation, alternative pathway	GO	immune system process	16
GO:0006971	hypotonic response	GO	response to stimulus	11
GO:0006972	hyperosmotic response	GO	response to stimulus	25
GO:0006983	ER overload response	GO	cellular process;response to stimulus;signaling	12
GO:0006991	response to sterol depletion	GO	response to stimulus	18
GO:0006995	cellular response to nitrogen starvation	GO	cellular process;response to stimulus	11
GO:0006999	nuclear pore organization	GO	cellular process	14
GO:0007000	nucleolus organization	GO	cellular process	15
GO:0007026	negative regulation of microtubule depolymerization	GO	cellular process	27
GO:0007039	protein catabolic process in the vacuole	GO	cellular process;metabolic process	23
GO:0007063	regulation of sister chromatid cohesion	GO	cellular process	21
GO:0007064	mitotic sister chromatid cohesion	GO	cellular process	28
GO:0007096	regulation of exit from mitosis	GO	cellular process;regulation of biological process	18
GO:0007135	meiosis II	GO	reproductive process	11
GO:0007168	receptor guanylyl cyclase signaling pathway	GO	cellular process;signaling	10
GO:0007171	activation of transmembrane receptor protein tyrosine kinase activity	GO	cellular process;signaling	14
GO:0007183	SMAD protein complex assembly	GO	cellular process;signaling	13
GO:0007190	activation of adenylate cyclase activity	GO	biological regulation	29
GO:0007191	adenylate cyclase-activating dopamine receptor signaling pathway	GO	cellular process;signaling	10
GO:0007216	G protein-coupled glutamate receptor signaling pathway	GO	cellular process;signaling	15
GO:0007250	activation of NF-kappaB-inducing kinase activity	GO	cellular process;signaling	18
GO:0007271	synaptic transmission, cholinergic	GO	signaling	29
GO:0007350	blastoderm segmentation	GO	multicellular organismal process	26
GO:0007379	segment specification	GO	multicellular organismal process	17
GO:0007398	ectoderm development	GO	developmental process	21
GO:0007440	foregut morphogenesis	GO	developmental process	10
GO:0007494	midgut development	GO	developmental process;multicellular organismal process	11
GO:0007512	adult heart development	GO	developmental process	14
GO:0007530	sex determination	GO	developmental process;reproductive process	22
GO:0007549	dosage compensation	GO	metabolic process;regulation of biological process	20
GO:0007567	parturition	GO	multicellular organismal process;reproductive process	15
GO:0007603	phototransduction, visible light	GO	cellular process;signaling	19
GO:0007614	short-term memory	GO	multicellular organismal process	11
GO:0007635	chemosensory behavior	GO	response to stimulus	16
GO:0007638	mechanosensory behavior	GO	response to stimulus	14
GO:0008053	mitochondrial fusion	GO	cellular process	28
GO:0008209	androgen metabolic process	GO	cellular process;metabolic process	29
GO:0008211	glucocorticoid metabolic process	GO	metabolic process	23
GO:0008228	opsonization	GO	immune system process	16
GO:0008272	sulfate transport	GO	localization	18
GO:0008300	isoprenoid catabolic process	GO	cellular process;metabolic process	11
GO:0008334	histone mRNA metabolic process	GO	metabolic process	20
GO:0008340	determination of adult lifespan	GO	multicellular organismal process	17
GO:0008343	adult feeding behavior	GO	multicellular organismal process	10
GO:0008356	asymmetric cell division	GO	cellular process	18
GO:0008535	respiratory chain complex IV assembly	GO	cellular process	24
GO:0009065	glutamine family amino acid catabolic process	GO	cellular process;metabolic process	25
GO:0009067	aspartate family amino acid biosynthetic process	GO	cellular process;metabolic process	21
GO:0009068	aspartate family amino acid catabolic process	GO	cellular process;metabolic process	17
GO:0009070	serine family amino acid biosynthetic process	GO	cellular process;metabolic process	19
GO:0009071	serine family amino acid catabolic process	GO	cellular process;metabolic process	14
GO:0009081	branched-chain amino acid metabolic process	GO	cellular process;metabolic process	25
GO:0009084	glutamine family amino acid biosynthetic process	GO	cellular process;metabolic process	17
GO:0009110	vitamin biosynthetic process	GO	cellular process;metabolic process	20
GO:0009111	vitamin catabolic process	GO	cellular process;metabolic process	15
GO:0009120	deoxyribonucleoside metabolic process	GO	metabolic process	11
GO:0009129	pyrimidine nucleoside monophosphate metabolic process	GO	metabolic process	21
GO:0009133	nucleoside diphosphate biosynthetic process	GO	metabolic process	13
GO:0009134	nucleoside diphosphate catabolic process	GO	metabolic process	13
GO:0009143	nucleoside triphosphate catabolic process	GO	metabolic process	12
GO:0009147	pyrimidine nucleoside triphosphate metabolic process	GO	metabolic process	23
GO:0009151	purine deoxyribonucleotide metabolic process	GO	cellular process;metabolic process	16
GO:0009162	deoxyribonucleoside monophosphate metabolic process	GO	metabolic process	23
GO:0009200	deoxyribonucleoside triphosphate metabolic process	GO	metabolic process	15
GO:0009214	cyclic nucleotide catabolic process	GO	metabolic process	13
GO:0009226	nucleotide-sugar biosynthetic process	GO	metabolic process	17
GO:0009235	cobalamin metabolic process	GO	cellular process;metabolic process	14
GO:0009263	deoxyribonucleotide biosynthetic process	GO	metabolic process	15
GO:0009301	snRNA transcription	GO	cellular process;metabolic process	19
GO:0009310	amine catabolic process	GO	metabolic process	28
GO:0009312	oligosaccharide biosynthetic process	GO	metabolic process	28
GO:0009313	oligosaccharide catabolic process	GO	metabolic process	12
GO:0009404	toxin metabolic process	GO	cellular process;metabolic process	17
GO:0009415	response to water	GO	response to stimulus	13
GO:0009642	response to light intensity	GO	response to stimulus	15
GO:0009650	UV protection	GO	response to stimulus	12
GO:0009713	catechol-containing compound biosynthetic process	GO	cellular process;metabolic process	21
GO:0009812	flavonoid metabolic process	GO	metabolic process	14
GO:0009950	dorsal/ventral axis specification	GO	multicellular organismal process	12
GO:0010002	cardioblast differentiation	GO	cellular process;developmental process	12
GO:0010042	response to manganese ion	GO	response to stimulus	22
GO:0010155	regulation of proton transport	GO	cellular process;regulation of biological process	23
GO:0010172	embryonic body morphogenesis	GO	developmental process	10
GO:0010224	response to UV-B	GO	response to stimulus	16
GO:0010225	response to UV-C	GO	response to stimulus	14
GO:0010226	response to lithium ion	GO	response to stimulus	22
GO:0010259	multicellular organism aging	GO	developmental process;multicellular organismal process	23
GO:0010288	response to lead ion	GO	response to stimulus	20
GO:0010310	regulation of hydrogen peroxide metabolic process	GO	cellular process;metabolic process;regulation of biological process	18
GO:0010390	histone monoubiquitination	GO	cellular process;metabolic process	29
GO:0010452	histone H3-K36 methylation	GO	metabolic process	15
GO:0010454	negative regulation of cell fate commitment	GO	cellular process;developmental process;regulation of biological process	11
GO:0010457	centriole-centriole cohesion	GO	cellular process	14
GO:0010459	negative regulation of heart rate	GO	biological regulation	11
GO:0010460	positive regulation of heart rate	GO	biological regulation	26
GO:0010470	regulation of gastrulation	GO	developmental process;regulation of biological process	17
GO:0010528	regulation of transposition	GO	cellular process;regulation of biological process	27
GO:0010544	negative regulation of platelet activation	GO	cellular process	19
GO:0010575	positive regulation of vascular endothelial growth factor production	GO	multicellular organismal process	28
GO:0010587	miRNA catabolic process	GO	cellular process;metabolic process	11
GO:0010592	positive regulation of lamellipodium assembly	GO	cellular process	28
GO:0010612	regulation of cardiac muscle adaptation	GO	regulation of biological process;response to stimulus	10
GO:0010623	programmed cell death involved in cell development	GO	cellular process;developmental process	13
GO:0010635	regulation of mitochondrial fusion	GO	developmental process;regulation of biological process	12
GO:0010640	regulation of platelet-derived growth factor receptor signaling pathway	GO	cellular process;regulation of biological process;response to stimulus;signaling	22
GO:0010649	regulation of cell communication by electrical coupling	GO	cellular process;regulation of biological process	15
GO:0010661	positive regulation of muscle cell apoptotic process	GO	cellular process	24
GO:0010664	negative regulation of striated muscle cell apoptotic process	GO	cellular process	21
GO:0010714	positive regulation of collagen metabolic process	GO	metabolic process	25
GO:0010715	regulation of extracellular matrix disassembly	GO	cellular process;regulation of biological process	15
GO:0010738	regulation of protein kinase A signaling	GO	cellular process;regulation of biological process;response to stimulus;signaling	19
GO:0010744	positive regulation of macrophage derived foam cell differentiation	GO	cellular process;developmental process	18
GO:0010745	negative regulation of macrophage derived foam cell differentiation	GO	cellular process;developmental process	13
GO:0010752	regulation of cGMP-mediated signaling	GO	cellular process;regulation of biological process;response to stimulus;signaling	13
GO:0010763	positive regulation of fibroblast migration	GO	locomotion	14
GO:0010766	negative regulation of sodium ion transport	GO	regulation of biological process	18
GO:0010771	negative regulation of cell morphogenesis involved in differentiation	GO	cellular process;developmental process	13
GO:0010800	positive regulation of peptidyl-threonine phosphorylation	GO	cellular process;metabolic process	28
GO:0010801	negative regulation of peptidyl-threonine phosphorylation	GO	cellular process;metabolic process	17
GO:0010826	negative regulation of centrosome duplication	GO	cellular process	12
GO:0010829	negative regulation of glucose transmembrane transport	GO	cellular process	18
GO:0010831	positive regulation of myotube differentiation	GO	cellular process;developmental process	13
GO:0010832	negative regulation of myotube differentiation	GO	cellular process;developmental process	13
GO:0010838	positive regulation of keratinocyte proliferation	GO	cellular process	13
GO:0010839	negative regulation of keratinocyte proliferation	GO	cellular process	13
GO:0010842	retina layer formation	GO	developmental process	25
GO:0010866	regulation of triglyceride biosynthetic process	GO	cellular process;metabolic process;regulation of biological process	19
GO:0010875	positive regulation of cholesterol efflux	GO	regulation of biological process	26
GO:0010878	cholesterol storage	GO	localization	19
GO:0010884	positive regulation of lipid storage	GO	localization;regulation of biological process	24
GO:0010888	negative regulation of lipid storage	GO	localization;regulation of biological process	21
GO:0010893	positive regulation of steroid biosynthetic process	GO	metabolic process	21
GO:0010917	negative regulation of mitochondrial membrane potential	GO	biological regulation	10
GO:0010940	positive regulation of necrotic cell death	GO	cellular process	13
GO:0010944	negative regulation of transcription by competitive promoter binding	GO	cellular process;metabolic process;regulation of biological process	10
GO:0010955	negative regulation of protein processing	GO	cellular process;metabolic process	28
GO:0010960	magnesium ion homeostasis	GO	biological regulation	13
GO:0010968	regulation of microtubule nucleation	GO	cellular process	10
GO:0010984	regulation of lipoprotein particle clearance	GO	multicellular organismal process;regulation of biological process	21
GO:0010992	ubiquitin recycling	GO	cellular process	12
GO:0014029	neural crest formation	GO	developmental process	15
GO:0014067	negative regulation of phosphatidylinositol 3-kinase signaling	GO	cellular process;response to stimulus;signaling	16
GO:0014741	negative regulation of muscle hypertrophy	GO	multicellular organismal process	29
GO:0014742	positive regulation of muscle hypertrophy	GO	multicellular organismal process	27
GO:0014819	regulation of skeletal muscle contraction	GO	multicellular organismal process	16
GO:0014820	tonic smooth muscle contraction	GO	multicellular organismal process	10
GO:0014821	phasic smooth muscle contraction	GO	multicellular organismal process	23
GO:0014829	vascular associated smooth muscle contraction	GO	multicellular organismal process	25
GO:0014831	gastro-intestinal system smooth muscle contraction	GO	multicellular organismal process	11
GO:0014848	urinary tract smooth muscle contraction	GO	multicellular organismal process	10
GO:0014850	response to muscle activity	GO	response to stimulus	21
GO:0014854	response to inactivity	GO	response to stimulus	12
GO:0014856	skeletal muscle cell proliferation	GO	cellular process	15
GO:0014889	muscle atrophy	GO	response to stimulus	11
GO:0014912	negative regulation of smooth muscle cell migration	GO	locomotion	24
GO:0015012	heparan sulfate proteoglycan biosynthetic process	GO	cellular process;metabolic process	26
GO:0015074	DNA integration	GO	cellular process;metabolic process	10
GO:0015693	magnesium ion transport	GO	localization	18
GO:0015697	quaternary ammonium group transport	GO	localization	14
GO:0015701	bicarbonate transport	GO	localization	29
GO:0015732	prostaglandin transport	GO	localization	19
GO:0015780	nucleotide-sugar transmembrane transport	GO	cellular process	12
GO:0015801	aromatic amino acid transport	GO	localization	13
GO:0015802	basic amino acid transport	GO	localization	11
GO:0015803	branched-chain amino acid transport	GO	localization	12
GO:0015810	aspartate transmembrane transport	GO	cellular process	11
GO:0015816	glycine transport	GO	localization	13
GO:0015824	proline transport	GO	localization	10
GO:0015851	nucleobase transport	GO	localization	10
GO:0015865	purine nucleotide transport	GO	localization	29
GO:0015874	norepinephrine transport	GO	localization	21
GO:0015936	coenzyme A metabolic process	GO	cellular process;metabolic process	18
GO:0015986	proton motive force-driven ATP synthesis	GO	metabolic process	23
GO:0016075	rRNA catabolic process	GO	cellular process;metabolic process	21
GO:0016078	tRNA catabolic process	GO	cellular process;metabolic process	13
GO:0016081	synaptic vesicle docking	GO	cellular process	10
GO:0016114	terpenoid biosynthetic process	GO	cellular process;metabolic process	17
GO:0016137	glycoside metabolic process	GO	metabolic process	20
GO:0016180	snRNA processing	GO	metabolic process	29
GO:0016226	iron-sulfur cluster assembly	GO	cellular process;metabolic process	25
GO:0016264	gap junction assembly	GO	cellular process	17
GO:0016322	neuron remodeling	GO	cellular process;developmental process	14
GO:0016338	calcium-independent cell-cell adhesion via plasma membrane cell-adhesion molecules	GO	cellular process	22
GO:0016540	protein autoprocessing	GO	metabolic process	27
GO:0016553	base conversion or substitution editing	GO	metabolic process	20
GO:0016556	mRNA modification	GO	metabolic process	28
GO:0016559	peroxisome fission	GO	cellular process	9
GO:0016973	poly(A)+ mRNA export from nucleus	GO	localization;metabolic process	23
GO:0017014	protein nitrosylation	GO	cellular process;metabolic process	14
GO:0017121	plasma membrane phospholipid scrambling	GO	biological regulation;cellular process	24
GO:0017145	stem cell division	GO	cellular process	28
GO:0018026	peptidyl-lysine monomethylation	GO	metabolic process	11
GO:0018027	peptidyl-lysine dimethylation	GO	metabolic process	26
GO:0018095	protein polyglutamylation	GO	cellular process;metabolic process	13
GO:0018126	protein hydroxylation	GO	cellular process;metabolic process	27
GO:0018158	protein oxidation	GO	cellular process;metabolic process	13
GO:0018195	peptidyl-arginine modification	GO	cellular process;metabolic process	23
GO:0018196	peptidyl-asparagine modification	GO	cellular process;metabolic process	24
GO:0018202	peptidyl-histidine modification	GO	cellular process;metabolic process	12
GO:0018206	peptidyl-methionine modification	GO	cellular process;metabolic process	13
GO:0018230	peptidyl-L-cysteine S-palmitoylation	GO	cellular process;metabolic process	24
GO:0018242	protein O-linked glycosylation via serine	GO	metabolic process	10
GO:0018342	protein prenylation	GO	cellular process;metabolic process	12
GO:0018410	C-terminal protein amino acid modification	GO	cellular process;metabolic process	14
GO:0018904	ether metabolic process	GO	metabolic process	27
GO:0019081	viral translation	GO	viral process	18
GO:0019184	nonribosomal peptide biosynthetic process	GO	metabolic process	17
GO:0019321	pentose metabolic process	GO	metabolic process	12
GO:0019336	phenol-containing compound catabolic process	GO	cellular process;metabolic process	12
GO:0019359	nicotinamide nucleotide biosynthetic process	GO	cellular process;metabolic process	28
GO:0019372	lipoxygenase pathway	GO	cellular process;metabolic process	10
GO:0019400	alditol metabolic process	GO	cellular process;metabolic process	21
GO:0019755	one-carbon compound transport	GO	localization	12
GO:0019835	cytolysis	GO	cellular process	24
GO:0019985	translesion synthesis	GO	cellular process;metabolic process;response to stimulus	24
GO:0020027	hemoglobin metabolic process	GO	cellular process;metabolic process	17
GO:0021516	dorsal spinal cord development	GO	developmental process	20
GO:0021534	cell proliferation in hindbrain	GO	cellular process;developmental process	15
GO:0021542	dentate gyrus development	GO	developmental process	17
GO:0021548	pons development	GO	developmental process	10
GO:0021554	optic nerve development	GO	developmental process	14
GO:0021559	trigeminal nerve development	GO	developmental process	12
GO:0021562	vestibulocochlear nerve development	GO	developmental process	10
GO:0021602	cranial nerve morphogenesis	GO	developmental process	29
GO:0021670	lateral ventricle development	GO	developmental process	12
GO:0021681	cerebellar granular layer development	GO	developmental process	13
GO:0021846	cell proliferation in forebrain	GO	cellular process;developmental process	23
GO:0021859	pyramidal neuron differentiation	GO	cellular process;developmental process;multicellular organismal process	13
GO:0021871	forebrain regionalization	GO	developmental process;multicellular organismal process	23
GO:0021889	olfactory bulb interneuron differentiation	GO	developmental process	11
GO:0021904	dorsal/ventral neural tube patterning	GO	multicellular organismal process	22
GO:0021952	central nervous system projection neuron axonogenesis	GO	cellular process;developmental process	26
GO:0021979	hypothalamus cell differentiation	GO	cellular process;developmental process	10
GO:0022010	central nervous system myelination	GO	cellular process	22
GO:0022011	myelination in peripheral nervous system	GO	cellular process	28
GO:0022038	corpus callosum development	GO	developmental process	13
GO:0023019	signal transduction involved in regulation of gene expression	GO	cellular process;signaling	22
GO:0023035	CD40 signaling pathway	GO	cellular process;signaling	16
GO:0023058	adaptation of signaling pathway	GO	cellular process;regulation of biological process;response to stimulus;signaling	22
GO:0030002	cellular anion homeostasis	GO	cellular process	16
GO:0030011	maintenance of cell polarity	GO	cellular process	19
GO:0030150	protein import into mitochondrial matrix	GO	cellular process	20
GO:0030157	pancreatic juice secretion	GO	multicellular organismal process	13
GO:0030202	heparin metabolic process	GO	cellular process;metabolic process	15
GO:0030212	hyaluronan metabolic process	GO	metabolic process	29
GO:0030213	hyaluronan biosynthetic process	GO	metabolic process	14
GO:0030214	hyaluronan catabolic process	GO	metabolic process	10
GO:0030252	growth hormone secretion	GO	signaling	14
GO:0030259	lipid glycosylation	GO	metabolic process	12
GO:0030277	maintenance of gastrointestinal epithelium	GO	multicellular organismal process	22
GO:0030318	melanocyte differentiation	GO	pigmentation	25
GO:0030388	fructose 1,6-bisphosphate metabolic process	GO	metabolic process	10
GO:0030397	membrane disassembly	GO	cellular process	12
GO:0030449	regulation of complement activation	GO	immune system process;regulation of biological process	19
GO:0030497	fatty acid elongation	GO	cellular process;metabolic process	13
GO:0030539	male genitalia development	GO	multicellular organismal process	24
GO:0030540	female genitalia development	GO	multicellular organismal process	18
GO:0030575	nuclear body organization	GO	cellular process	16
GO:0030656	regulation of vitamin metabolic process	GO	metabolic process;regulation of biological process	12
GO:0030728	ovulation	GO	reproductive process	23
GO:0030730	sequestering of triglyceride	GO	localization	18
GO:0030810	positive regulation of nucleotide biosynthetic process	GO	cellular process;metabolic process	22
GO:0030852	regulation of granulocyte differentiation	GO	cellular process;developmental process;immune system process;regulation of biological process	15
GO:0030878	thyroid gland development	GO	developmental process;multicellular organismal process	26
GO:0030948	negative regulation of vascular endothelial growth factor receptor signaling pathway	GO	cellular process;response to stimulus;signaling	11
GO:0030949	positive regulation of vascular endothelial growth factor receptor signaling pathway	GO	cellular process;response to stimulus;signaling	13
GO:0030953	astral microtubule organization	GO	cellular process	10
GO:0030970	retrograde protein transport, ER to cytosol	GO	cellular process;localization	28
GO:0031000	response to caffeine	GO	response to stimulus	13
GO:0031053	primary miRNA processing	GO	cellular process	13
GO:0031054	pre-miRNA processing	GO	cellular process	14
GO:0031055	chromatin remodeling at centromere	GO	cellular process	11
GO:0031061	negative regulation of histone methylation	GO	cellular process;metabolic process	23
GO:0031115	negative regulation of microtubule polymerization	GO	cellular process	14
GO:0031145	anaphase-promoting complex-dependent catabolic process	GO	metabolic process	17
GO:0031167	rRNA methylation	GO	metabolic process	23
GO:0031268	pseudopodium organization	GO	cellular process	14
GO:0031282	regulation of guanylate cyclase activity	GO	biological regulation	13
GO:0031293	membrane protein intracellular domain proteolysis	GO	metabolic process	11
GO:0031440	regulation of mRNA 3'-end processing	GO	metabolic process;regulation of biological process	28
GO:0031442	positive regulation of mRNA 3'-end processing	GO	metabolic process	10
GO:0031445	regulation of heterochromatin assembly	GO	cellular process;regulation of biological process	27
GO:0031468	nuclear membrane reassembly	GO	cellular process	23
GO:0031573	mitotic intra-S DNA damage checkpoint signaling	GO	cellular process;signaling	17
GO:0031639	plasminogen activation	GO	metabolic process	25
GO:0031643	positive regulation of myelination	GO	cellular process	17
GO:0031645	negative regulation of nervous system process	GO	multicellular organismal process	19
GO:0031649	heat generation	GO	multicellular organismal process	16
GO:0031943	regulation of glucocorticoid metabolic process	GO	cellular process;metabolic process;regulation of biological process	10
GO:0031953	negative regulation of protein autophosphorylation	GO	cellular process;metabolic process	12
GO:0031954	positive regulation of protein autophosphorylation	GO	cellular process;metabolic process	25
GO:0031958	corticosteroid receptor signaling pathway	GO	cellular process;signaling	14
GO:0031987	locomotion involved in locomotory behavior	GO	locomotion	11
GO:0031998	regulation of fatty acid beta-oxidation	GO	cellular process;metabolic process;regulation of biological process	20
GO:0032011	ARF protein signal transduction	GO	cellular process;signaling	19
GO:0032025	response to cobalt ion	GO	response to stimulus	10
GO:0032026	response to magnesium ion	GO	response to stimulus	18
GO:0032042	mitochondrial DNA metabolic process	GO	cellular process;metabolic process	23
GO:0032048	cardiolipin metabolic process	GO	cellular process;metabolic process	17
GO:0032060	bleb assembly	GO	cellular process	10
GO:0032069	regulation of nuclease activity	GO	metabolic process;regulation of biological process	21
GO:0032070	regulation of deoxyribonuclease activity	GO	metabolic process;regulation of biological process	10
GO:0032148	activation of protein kinase B activity	GO	biological regulation;cellular process;metabolic process	29
GO:0032239	regulation of nucleobase-containing compound transport	GO	localization;regulation of biological process	14
GO:0032252	secretory granule localization	GO	cellular process;localization	12
GO:0032274	gonadotropin secretion	GO	multicellular organismal process	15
GO:0032328	alanine transport	GO	localization	15
GO:0032329	serine transport	GO	localization	11
GO:0032332	positive regulation of chondrocyte differentiation	GO	cellular process;developmental process;multicellular organismal process	19
GO:0032351	negative regulation of hormone metabolic process	GO	metabolic process	11
GO:0032352	positive regulation of hormone metabolic process	GO	metabolic process	14
GO:0032367	intracellular cholesterol transport	GO	cellular process;localization	27
GO:0032369	negative regulation of lipid transport	GO	regulation of biological process	27
GO:0032429	regulation of phospholipase A2 activity	GO	biological regulation	10
GO:0032469	endoplasmic reticulum calcium ion homeostasis	GO	cellular process	25
GO:0032482	Rab protein signal transduction	GO	cellular process;signaling	21
GO:0032486	Rap protein signal transduction	GO	cellular process;signaling	13
GO:0032488	Cdc42 protein signal transduction	GO	cellular process;signaling	15
GO:0032490	detection of molecule of bacterial origin	GO	response to stimulus	12
GO:0032494	response to peptidoglycan	GO	response to stimulus	13
GO:0032515	negative regulation of phosphoprotein phosphatase activity	GO	biological regulation;cellular process;metabolic process	26
GO:0032525	somite rostral/caudal axis specification	GO	developmental process	11
GO:0032528	microvillus organization	GO	cellular process	24
GO:0032536	regulation of cell projection size	GO	biological regulation;cellular process	13
GO:0032634	interleukin-5 production	GO	multicellular organismal process	19
GO:0032688	negative regulation of interferon-beta production	GO	multicellular organismal process	13
GO:0032700	negative regulation of interleukin-17 production	GO	multicellular organismal process	14
GO:0032703	negative regulation of interleukin-2 production	GO	multicellular organismal process	27
GO:0032769	negative regulation of monooxygenase activity	GO	biological regulation	11
GO:0032780	negative regulation of ATP-dependent activity	GO	biological regulation	22
GO:0032782	bile acid secretion	GO	localization	10
GO:0032785	negative regulation of DNA-templated transcription, elongation	GO	cellular process;metabolic process;regulation of biological process	18
GO:0032793	positive regulation of CREB transcription factor activity	GO	biological regulation	18
GO:0032836	glomerular basement membrane development	GO	developmental process	11
GO:0032905	transforming growth factor beta1 production	GO	multicellular organismal process	15
GO:0032925	regulation of activin receptor signaling pathway	GO	cellular process;regulation of biological process;response to stimulus;signaling	26
GO:0032926	negative regulation of activin receptor signaling pathway	GO	cellular process;response to stimulus;signaling	12
GO:0032957	inositol trisphosphate metabolic process	GO	metabolic process	12
GO:0032968	positive regulation of transcription elongation from RNA polymerase II promoter	GO	cellular process;metabolic process;regulation of biological process	19
GO:0032986	protein-DNA complex disassembly	GO	cellular process	21
GO:0033005	positive regulation of mast cell activation	GO	immune system process	21
GO:0033079	immature T cell proliferation	GO	immune system process	10
GO:0033081	regulation of T cell differentiation in thymus	GO	cellular process;developmental process;immune system process;regulation of biological process	25
GO:0033089	positive regulation of T cell differentiation in thymus	GO	cellular process;developmental process;immune system process;multicellular organismal process	10
GO:0033127	regulation of histone phosphorylation	GO	cellular process;regulation of biological process	15
GO:0033137	negative regulation of peptidyl-serine phosphorylation	GO	cellular process;metabolic process	28
GO:0033145	positive regulation of intracellular steroid hormone receptor signaling pathway	GO	cellular process;response to stimulus;signaling	12
GO:0033147	negative regulation of intracellular estrogen receptor signaling pathway	GO	cellular process;response to stimulus;signaling	15
GO:0033151	V(D)J recombination	GO	immune system process	18
GO:0033182	regulation of histone ubiquitination	GO	cellular process;regulation of biological process	12
GO:0033189	response to vitamin A	GO	response to stimulus	17
GO:0033194	response to hydroperoxide	GO	response to stimulus	16
GO:0033197	response to vitamin E	GO	response to stimulus	10
GO:0033212	iron import into cell	GO	cellular process;localization	11
GO:0033233	regulation of protein sumoylation	GO	cellular process;metabolic process;regulation of biological process	25
GO:0033234	negative regulation of protein sumoylation	GO	cellular process;metabolic process	11
GO:0033235	positive regulation of protein sumoylation	GO	cellular process;metabolic process	12
GO:0033262	regulation of nuclear cell cycle DNA replication	GO	cellular process	13
GO:0033275	actin-myosin filament sliding	GO	cellular process	16
GO:0033327	Leydig cell differentiation	GO	developmental process;reproductive process	10
GO:0033483	gas homeostasis	GO	biological regulation	10
GO:0033504	floor plate development	GO	developmental process	10
GO:0033522	histone H2A ubiquitination	GO	cellular process;metabolic process	26
GO:0033523	histone H2B ubiquitination	GO	cellular process;metabolic process	12
GO:0033539	fatty acid beta-oxidation using acyl-CoA dehydrogenase	GO	cellular process;metabolic process	11
GO:0033540	fatty acid beta-oxidation using acyl-CoA oxidase	GO	cellular process;metabolic process	12
GO:0033561	regulation of water loss via skin	GO	multicellular organismal process	29
GO:0033572	transferrin transport	GO	localization	10
GO:0033605	positive regulation of catecholamine secretion	GO	cellular process	12
GO:0033625	positive regulation of integrin activation	GO	cellular process	11
GO:0033629	negative regulation of cell adhesion mediated by integrin	GO	cellular process	12
GO:0033631	cell-cell adhesion mediated by integrin	GO	cellular process	17
GO:0033689	negative regulation of osteoblast proliferation	GO	cellular process	10
GO:0033690	positive regulation of osteoblast proliferation	GO	cellular process	12
GO:0033700	phospholipid efflux	GO	localization	13
GO:0033762	response to glucagon	GO	response to stimulus	21
GO:0033860	regulation of NAD(P)H oxidase activity	GO	biological regulation	11
GO:0033962	P-body assembly	GO	cellular process	21
GO:0034035	purine ribonucleoside bisphosphate metabolic process	GO	cellular process;metabolic process	21
GO:0034063	stress granule assembly	GO	cellular process	27
GO:0034067	protein localization to Golgi apparatus	GO	cellular process;localization	29
GO:0034086	maintenance of sister chromatid cohesion	GO	cellular process	12
GO:0034104	negative regulation of tissue remodeling	GO	multicellular organismal process	22
GO:0034105	positive regulation of tissue remodeling	GO	multicellular organismal process	11
GO:0034112	positive regulation of homotypic cell-cell adhesion	GO	cellular process	15
GO:0034114	regulation of heterotypic cell-cell adhesion	GO	cellular process;regulation of biological process	24
GO:0034138	toll-like receptor 3 signaling pathway	GO	cellular process;signaling	18
GO:0034154	toll-like receptor 7 signaling pathway	GO	cellular process;signaling	12
GO:0034333	adherens junction assembly	GO	cellular process	12
GO:0034349	glial cell apoptotic process	GO	cellular process	16
GO:0034356	NAD biosynthesis via nicotinamide riboside salvage pathway	GO	cellular process;metabolic process	10
GO:0034379	very-low-density lipoprotein particle assembly	GO	multicellular organismal process;regulation of biological process	10
GO:0034383	low-density lipoprotein particle clearance	GO	multicellular organismal process	27
GO:0034389	lipid droplet organization	GO	cellular process	26
GO:0034390	smooth muscle cell apoptotic process	GO	cellular process	22
GO:0034397	telomere localization	GO	cellular process;localization	10
GO:0034433	steroid esterification	GO	cellular process;metabolic process	16
GO:0034453	microtubule anchoring	GO	cellular process	26
GO:0034497	protein localization to phagophore assembly site	GO	cellular process;localization	17
GO:0034505	tooth mineralization	GO	biomineralization	27
GO:0034616	response to laminar fluid shear stress	GO	response to stimulus	12
GO:0034638	phosphatidylcholine catabolic process	GO	metabolic process	15
GO:0034695	response to prostaglandin E	GO	response to stimulus	23
GO:0034755	iron ion transmembrane transport	GO	cellular process	21
GO:0034770	histone H4-K20 methylation	GO	metabolic process	12
GO:0034776	response to histamine	GO	response to stimulus	10
GO:0034975	protein folding in endoplasmic reticulum	GO	cellular process	11
GO:0034982	mitochondrial protein processing	GO	cellular process;metabolic process	13
GO:0035020	regulation of Rac protein signal transduction	GO	cellular process;regulation of biological process;response to stimulus;signaling	21
GO:0035024	negative regulation of Rho protein signal transduction	GO	cellular process;response to stimulus;signaling	22
GO:0035112	genitalia morphogenesis	GO	developmental process;reproductive process	12
GO:0035162	embryonic hemopoiesis	GO	developmental process;immune system process;multicellular organismal process	23
GO:0035246	peptidyl-arginine N-methylation	GO	metabolic process	11
GO:0035268	protein mannosylation	GO	metabolic process	22
GO:0035278	miRNA-mediated gene silencing by inhibition of translation	GO	cellular process	11
GO:0035313	wound healing, spreading of epidermal cells	GO	locomotion	19
GO:0035330	regulation of hippo signaling	GO	cellular process;regulation of biological process;response to stimulus;signaling	20
GO:0035357	peroxisome proliferator activated receptor signaling pathway	GO	cellular process;signaling	21
GO:0035372	protein localization to microtubule	GO	cellular process;localization	18
GO:0035404	histone-serine phosphorylation	GO	cellular process;metabolic process	11
GO:0035437	maintenance of protein localization in endoplasmic reticulum	GO	cellular process	13
GO:0035455	response to interferon-alpha	GO	response to stimulus	20
GO:0035459	vesicle cargo loading	GO	cellular process	24
GO:0035461	vitamin transmembrane transport	GO	cellular process	19
GO:0035493	SNARE complex assembly	GO	cellular process	15
GO:0035521	monoubiquitinated histone deubiquitination	GO	cellular process;metabolic process	29
GO:0035561	regulation of chromatin binding	GO	biological regulation	24
GO:0035562	negative regulation of chromatin binding	GO	biological regulation	10
GO:0035584	calcium-mediated signaling using intracellular calcium source	GO	cellular process;signaling	22
GO:0035589	G protein-coupled purinergic nucleotide receptor signaling pathway	GO	cellular process;signaling	14
GO:0035627	ceramide transport	GO	localization	16
GO:0035630	bone mineralization involved in bone maturation	GO	biomineralization;multicellular organismal process	13
GO:0035721	intraciliary retrograde transport	GO	localization	13
GO:0035728	response to hepatocyte growth factor	GO	response to stimulus	19
GO:0035747	natural killer cell chemotaxis	GO	immune system process	9
GO:0035751	regulation of lysosomal lumen pH	GO	cellular process	16
GO:0035767	endothelial cell chemotaxis	GO	cellular process;locomotion;response to stimulus	27
GO:0035774	positive regulation of insulin secretion involved in cellular response to glucose stimulus	GO	cellular process;localization;regulation of biological process	27
GO:0035791	platelet-derived growth factor receptor-beta signaling pathway	GO	cellular process;signaling	14
GO:0035809	regulation of urine volume	GO	biological regulation;multicellular organismal process	20
GO:0035815	positive regulation of renal sodium excretion	GO	multicellular organismal process	13
GO:0035845	photoreceptor cell outer segment organization	GO	cellular process	14
GO:0035855	megakaryocyte development	GO	cellular process;developmental process	17
GO:0035860	glial cell-derived neurotrophic factor receptor signaling pathway	GO	cellular process;signaling	10
GO:0035864	response to potassium ion	GO	response to stimulus	16
GO:0035871	protein K11-linked deubiquitination	GO	metabolic process	10
GO:0035872	nucleotide-binding domain, leucine rich repeat containing receptor signaling pathway	GO	cellular process;signaling	26
GO:0035878	nail development	GO	developmental process	10
GO:0035886	vascular associated smooth muscle cell differentiation	GO	developmental process;multicellular organismal process	26
GO:0035902	response to immobilization stress	GO	response to stimulus	20
GO:0035907	dorsal aorta development	GO	developmental process	10
GO:0035929	steroid hormone secretion	GO	cellular process	25
GO:0035933	glucocorticoid secretion	GO	cellular process	11
GO:0035970	peptidyl-threonine dephosphorylation	GO	cellular process;metabolic process	16
GO:0035988	chondrocyte proliferation	GO	cellular process	22
GO:0035994	response to muscle stretch	GO	response to stimulus	24
GO:0035999	tetrahydrofolate interconversion	GO	cellular process;metabolic process	10
GO:0036035	osteoclast development	GO	cellular process;developmental process	18
GO:0036065	fucosylation	GO	metabolic process	17
GO:0036092	phosphatidylinositol-3-phosphate biosynthetic process	GO	cellular process;metabolic process	21
GO:0036109	alpha-linolenic acid metabolic process	GO	metabolic process	10
GO:0036119	response to platelet-derived growth factor	GO	response to stimulus	23
GO:0036124	histone H3-K9 trimethylation	GO	metabolic process	17
GO:0036151	phosphatidylcholine acyl-chain remodeling	GO	metabolic process	14
GO:0036152	phosphatidylethanolamine acyl-chain remodeling	GO	metabolic process	10
GO:0036159	inner dynein arm assembly	GO	cellular process	16
GO:0036260	RNA capping	GO	metabolic process	13
GO:0036295	cellular response to increased oxygen levels	GO	cellular process;response to stimulus	12
GO:0036302	atrioventricular canal development	GO	developmental process	13
GO:0036342	post-anal tail morphogenesis	GO	developmental process	17
GO:0036363	transforming growth factor beta activation	GO	multicellular organismal process	11
GO:0036376	sodium ion export across plasma membrane	GO	cellular process	15
GO:0036462	TRAIL-activated apoptotic signaling pathway	GO	cellular process;signaling	11
GO:0036498	IRE1-mediated unfolded protein response	GO	cellular process;signaling	19
GO:0038007	netrin-activated signaling pathway	GO	cellular process;signaling	10
GO:0038065	collagen-activated signaling pathway	GO	cellular process;signaling	17
GO:0038092	nodal signaling pathway	GO	cellular process;signaling	18
GO:0038166	angiotensin-activated signaling pathway	GO	cellular process;signaling	12
GO:0038180	nerve growth factor signaling pathway	GO	cellular process;response to stimulus;signaling	12
GO:0038203	TORC2 signaling	GO	cellular process;signaling	12
GO:0039530	MDA-5 signaling pathway	GO	biological process involved in interspecies interaction between organisms;cellular process;signaling	11
GO:0039532	negative regulation of viral-induced cytoplasmic pattern recognition receptor signaling pathway	GO	cellular process;immune system process;regulation of biological process;response to stimulus;signaling	11
GO:0040015	negative regulation of multicellular organism growth	GO	multicellular organismal process	11
GO:0040037	negative regulation of fibroblast growth factor receptor signaling pathway	GO	cellular process;response to stimulus;signaling	18
GO:0042026	protein refolding	GO	cellular process	23
GO:0042045	epithelial fluid transport	GO	localization	10
GO:0042059	negative regulation of epidermal growth factor receptor signaling pathway	GO	cellular process;response to stimulus;signaling	27
GO:0042074	cell migration involved in gastrulation	GO	developmental process;locomotion	15
GO:0042117	monocyte activation	GO	immune system process	14
GO:0042118	endothelial cell activation	GO	cellular process	10
GO:0042135	neurotransmitter catabolic process	GO	cellular process;metabolic process	11
GO:0042136	neurotransmitter biosynthetic process	GO	cellular process;metabolic process	13
GO:0042159	lipoprotein catabolic process	GO	metabolic process	16
GO:0042182	ketone catabolic process	GO	cellular process;metabolic process	14
GO:0042249	establishment of planar polarity of embryonic epithelium	GO	developmental process	16
GO:0042276	error-prone translesion synthesis	GO	cellular process;metabolic process;response to stimulus	10
GO:0042278	purine nucleoside metabolic process	GO	cellular process;metabolic process	27
GO:0042339	keratan sulfate metabolic process	GO	cellular process;metabolic process	18
GO:0042359	vitamin D metabolic process	GO	metabolic process	19
GO:0042403	thyroid hormone metabolic process	GO	metabolic process	27
GO:0042407	cristae formation	GO	cellular process	16
GO:0042415	norepinephrine metabolic process	GO	cellular process;metabolic process	14
GO:0042447	hormone catabolic process	GO	metabolic process	11
GO:0042474	middle ear morphogenesis	GO	developmental process	20
GO:0042481	regulation of odontogenesis	GO	developmental process;regulation of biological process	17
GO:0042501	serine phosphorylation of STAT protein	GO	cellular process;regulation of biological process;response to stimulus;signaling	27
GO:0042532	negative regulation of tyrosine phosphorylation of STAT protein	GO	cellular process;response to stimulus;signaling	12
GO:0042537	benzene-containing compound metabolic process	GO	cellular process;metabolic process	27
GO:0042538	hyperosmotic salinity response	GO	response to stimulus	12
GO:0042559	pteridine-containing compound biosynthetic process	GO	cellular process;metabolic process	14
GO:0042574	retinal metabolic process	GO	cellular process;metabolic process	18
GO:0042634	regulation of hair cycle	GO	multicellular organismal process;regulation of biological process	28
GO:0042670	retinal cone cell differentiation	GO	developmental process	11
GO:0042693	muscle cell fate commitment	GO	cellular process;developmental process	19
GO:0042753	positive regulation of circadian rhythm	GO	regulation of biological process;rhythmic process	17
GO:0042754	negative regulation of circadian rhythm	GO	regulation of biological process;rhythmic process	14
GO:0042756	drinking behavior	GO		12
GO:0042759	long-chain fatty acid biosynthetic process	GO	cellular process;metabolic process	28
GO:0042762	regulation of sulfur metabolic process	GO	cellular process;metabolic process;regulation of biological process	10
GO:0042772	DNA damage response, signal transduction resulting in transcription	GO	cellular process;signaling	18
GO:0042976	activation of Janus kinase activity	GO	cellular process;response to stimulus;signaling	15
GO:0042983	amyloid precursor protein biosynthetic process	GO	metabolic process	14
GO:0042989	sequestering of actin monomers	GO	cellular process	10
GO:0043032	positive regulation of macrophage activation	GO	immune system process	27
GO:0043101	purine-containing compound salvage	GO	cellular process;metabolic process	14
GO:0043116	negative regulation of vascular permeability	GO	biological regulation	16
GO:0043117	positive regulation of vascular permeability	GO	biological regulation	16
GO:0043153	entrainment of circadian clock by photoperiod	GO	regulation of biological process;response to stimulus	28
GO:0043171	peptide catabolic process	GO	cellular process;metabolic process	29
GO:0043173	nucleotide salvage	GO	cellular process;metabolic process	18
GO:0043201	response to leucine	GO	response to stimulus	14
GO:0043217	myelin maintenance	GO	cellular process	17
GO:0043247	telomere maintenance in response to DNA damage	GO	cellular process;response to stimulus	13
GO:0043248	proteasome assembly	GO	cellular process	12
GO:0043252	sodium-independent organic anion transport	GO	localization	14
GO:0043320	natural killer cell degranulation	GO	immune system process	10
GO:0043471	regulation of cellular carbohydrate catabolic process	GO	metabolic process;regulation of biological process	11
GO:0043476	pigment accumulation	GO	pigmentation	12
GO:0043501	skeletal muscle adaptation	GO	response to stimulus	22
GO:0043508	negative regulation of JUN kinase activity	GO	cellular process;response to stimulus;signaling	15
GO:0043518	negative regulation of DNA damage response, signal transduction by p53 class mediator	GO	cellular process;response to stimulus	15
GO:0043555	regulation of translation in response to stress	GO	cellular process;response to stimulus	20
GO:0043567	regulation of insulin-like growth factor receptor signaling pathway	GO	cellular process;regulation of biological process;response to stimulus;signaling	22
GO:0043574	peroxisomal transport	GO	cellular process;localization	22
GO:0043576	regulation of respiratory gaseous exchange	GO	multicellular organismal process;regulation of biological process	21
GO:0043584	nose development	GO	developmental process;multicellular organismal process	14
GO:0043586	tongue development	GO	developmental process	20
GO:0043589	skin morphogenesis	GO	developmental process	11
GO:0043619	regulation of transcription from RNA polymerase II promoter in response to oxidative stress	GO	response to stimulus	11
GO:0043628	small regulatory ncRNA 3'-end processing	GO	metabolic process	19
GO:0043649	dicarboxylic acid catabolic process	GO	cellular process;metabolic process	18
GO:0043650	dicarboxylic acid biosynthetic process	GO	cellular process;metabolic process	14
GO:0043651	linoleic acid metabolic process	GO	metabolic process	20
GO:0043652	engulfment of apoptotic cell	GO	cellular process	19
GO:0043653	mitochondrial fragmentation involved in apoptotic process	GO	cellular process	10
GO:0043691	reverse cholesterol transport	GO	localization	17
GO:0043922	negative regulation by host of viral transcription	GO	viral process	14
GO:0043923	positive regulation by host of viral transcription	GO	viral process	17
GO:0043949	regulation of cAMP-mediated signaling	GO	cellular process;regulation of biological process;response to stimulus;signaling	27
GO:0043951	negative regulation of cAMP-mediated signaling	GO	cellular process;response to stimulus;signaling	10
GO:0043968	histone H2A acetylation	GO	cellular process;metabolic process	22
GO:0043970	histone H3-K9 acetylation	GO	cellular process;metabolic process	13
GO:0043981	histone H4-K5 acetylation	GO	cellular process;metabolic process	16
GO:0043984	histone H4-K16 acetylation	GO	cellular process;metabolic process	19
GO:0044030	regulation of DNA methylation	GO	metabolic process;regulation of biological process	24
GO:0044090	positive regulation of vacuole organization	GO	cellular process	21
GO:0044154	histone H3-K14 acetylation	GO	cellular process;metabolic process	22
GO:0044321	response to leptin	GO	response to stimulus	22
GO:0044331	cell-cell adhesion mediated by cadherin	GO	cellular process	27
GO:0044342	type B pancreatic cell proliferation	GO	cellular process	20
GO:0044346	fibroblast apoptotic process	GO	cellular process	20
GO:0044351	macropinocytosis	GO	cellular process	10
GO:0044406	adhesion of symbiont to host	GO	biological process involved in interspecies interaction between organisms	15
GO:0044550	secondary metabolite biosynthetic process	GO	metabolic process	25
GO:0044557	relaxation of smooth muscle	GO	multicellular organismal process	10
GO:0044771	meiotic cell cycle phase transition	GO	reproductive process	12
GO:0044790	suppression of viral release by host	GO	viral process	16
GO:0044793	negative regulation by host of viral process	GO	viral process	13
GO:0044794	positive regulation by host of viral process	GO	viral process	14
GO:0044804	autophagy of nucleus	GO	cellular process	16
GO:0044819	mitotic G1/S transition checkpoint signaling	GO	cellular process	29
GO:0044827	modulation by host of viral genome replication	GO	viral process	18
GO:0044849	estrous cycle	GO	rhythmic process	12
GO:0044872	lipoprotein localization	GO	localization	17
GO:0045006	DNA deamination	GO	cellular process;metabolic process	13
GO:0045019	negative regulation of nitric oxide biosynthetic process	GO	cellular process;metabolic process	13
GO:0045023	G0 to G1 transition	GO	cellular process	15
GO:0045048	protein insertion into ER membrane	GO	cellular process;localization	23
GO:0045050	protein insertion into ER membrane by stop-transfer membrane-anchor sequence	GO	cellular process;localization	10
GO:0045056	transcytosis	GO	cellular process	21
GO:0045061	thymic T cell selection	GO	immune system process	22
GO:0045064	T-helper 2 cell differentiation	GO	immune system process;response to stimulus	15
GO:0045116	protein neddylation	GO	cellular process;metabolic process	18
GO:0045117	azole transmembrane transport	GO	cellular process	12
GO:0045161	neuronal ion channel clustering	GO	cellular process;developmental process	11
GO:0045176	apical protein localization	GO	localization	15
GO:0045217	cell-cell junction maintenance	GO	cellular process	17
GO:0045292	mRNA cis splicing, via spliceosome	GO	metabolic process	24
GO:0045324	late endosome to vacuole transport	GO	cellular process	25
GO:0045342	MHC class II biosynthetic process	GO	metabolic process	15
GO:0045472	response to ether	GO	response to stimulus	11
GO:0045475	locomotor rhythm	GO	rhythmic process	14
GO:0045540	regulation of cholesterol biosynthetic process	GO	metabolic process;regulation of biological process	18
GO:0045579	positive regulation of B cell differentiation	GO	cellular process;developmental process;immune system process;multicellular organismal process	13
GO:0045603	positive regulation of endothelial cell differentiation	GO	cellular process;developmental process	11
GO:0045605	negative regulation of epidermal cell differentiation	GO	developmental process	13
GO:0045606	positive regulation of epidermal cell differentiation	GO	developmental process	25
GO:0045625	regulation of T-helper 1 cell differentiation	GO	immune system process;regulation of biological process;response to stimulus	10
GO:0045649	regulation of macrophage differentiation	GO	cellular process;developmental process;immune system process;regulation of biological process	22
GO:0045653	negative regulation of megakaryocyte differentiation	GO	cellular process;developmental process	16
GO:0045654	positive regulation of megakaryocyte differentiation	GO	cellular process;developmental process	10
GO:0045655	regulation of monocyte differentiation	GO	cellular process;developmental process;immune system process;regulation of biological process	19
GO:0045663	positive regulation of myoblast differentiation	GO	cellular process;developmental process	22
GO:0045672	positive regulation of osteoclast differentiation	GO	cellular process;developmental process;immune system process;multicellular organismal process	24
GO:0045721	negative regulation of gluconeogenesis	GO	metabolic process	17
GO:0045722	positive regulation of gluconeogenesis	GO	cellular process;metabolic process	16
GO:0045723	positive regulation of fatty acid biosynthetic process	GO	cellular process;metabolic process	21
GO:0045724	positive regulation of cilium assembly	GO	cellular process	26
GO:0045737	positive regulation of cyclin-dependent protein serine/threonine kinase activity	GO	cellular process	29
GO:0045741	positive regulation of epidermal growth factor-activated receptor activity	GO	biological regulation	13
GO:0045780	positive regulation of bone resorption	GO	regulation of biological process	16
GO:0045793	positive regulation of cell size	GO	biological regulation;cellular process	10
GO:0045815	epigenetic maintenance of chromatin in transcription-competent conformation	GO	metabolic process	12
GO:0045821	positive regulation of glycolytic process	GO	metabolic process	20
GO:0045830	positive regulation of isotype switching	GO	developmental process;multicellular organismal process	28
GO:0045838	positive regulation of membrane potential	GO	biological regulation	16
GO:0045922	negative regulation of fatty acid metabolic process	GO	cellular process;metabolic process	29
GO:0045932	negative regulation of muscle contraction	GO	multicellular organismal process	23
GO:0045943	positive regulation of transcription by RNA polymerase I	GO	cellular process;metabolic process;regulation of biological process	23
GO:0045947	negative regulation of translational initiation	GO	cellular process;metabolic process	19
GO:0045954	positive regulation of natural killer cell mediated cytotoxicity	GO	cellular process	26
GO:0045980	negative regulation of nucleotide metabolic process	GO	metabolic process	22
GO:0045989	positive regulation of striated muscle contraction	GO	multicellular organismal process	13
GO:0046007	negative regulation of activated T cell proliferation	GO	immune system process	14
GO:0046033	AMP metabolic process	GO	cellular process;metabolic process	25
GO:0046037	GMP metabolic process	GO	cellular process;metabolic process	26
GO:0046039	GTP metabolic process	GO	cellular process;metabolic process	24
GO:0046051	UTP metabolic process	GO	cellular process;metabolic process	11
GO:0046058	cAMP metabolic process	GO	cellular process;metabolic process	22
GO:0046068	cGMP metabolic process	GO	cellular process;metabolic process	16
GO:0046085	adenosine metabolic process	GO	cellular process;metabolic process	11
GO:0046112	nucleobase biosynthetic process	GO	cellular process;metabolic process	18
GO:0046174	polyol catabolic process	GO	metabolic process	27
GO:0046184	aldehyde biosynthetic process	GO	cellular process;metabolic process	16
GO:0046185	aldehyde catabolic process	GO	cellular process;metabolic process	13
GO:0046322	negative regulation of fatty acid oxidation	GO	cellular process;metabolic process	12
GO:0046337	phosphatidylethanolamine metabolic process	GO	cellular process;metabolic process	28
GO:0046339	diacylglycerol metabolic process	GO	cellular process;metabolic process	26
GO:0046341	CDP-diacylglycerol metabolic process	GO	cellular process;metabolic process	14
GO:0046348	amino sugar catabolic process	GO	metabolic process	14
GO:0046386	deoxyribose phosphate catabolic process	GO	metabolic process	29
GO:0046415	urate metabolic process	GO	cellular process;metabolic process	13
GO:0046459	short-chain fatty acid metabolic process	GO	cellular process;metabolic process	14
GO:0046462	monoacylglycerol metabolic process	GO	cellular process;metabolic process	13
GO:0046500	S-adenosylmethionine metabolic process	GO	metabolic process	14
GO:0046501	protoporphyrinogen IX metabolic process	GO	cellular process;metabolic process	11
GO:0046514	ceramide catabolic process	GO	cellular process;metabolic process	20
GO:0046519	sphingoid metabolic process	GO	metabolic process	23
GO:0046541	saliva secretion	GO	multicellular organismal process	11
GO:0046599	regulation of centriole replication	GO	cellular process	23
GO:0046618	xenobiotic export from cell	GO	localization;response to stimulus	14
GO:0046642	negative regulation of alpha-beta T cell proliferation	GO	immune system process	13
GO:0046689	response to mercury ion	GO	response to stimulus	10
GO:0046697	decidualization	GO	developmental process;reproductive process	22
GO:0046710	GDP metabolic process	GO	cellular process;metabolic process	11
GO:0046716	muscle cell cellular homeostasis	GO	cellular process	21
GO:0046755	viral budding	GO	viral process	26
GO:0046782	regulation of viral transcription	GO	regulation of biological process;viral process	19
GO:0046794	transport of virus	GO	viral process	20
GO:0046823	negative regulation of nucleocytoplasmic transport	GO	cellular process	22
GO:0046827	positive regulation of protein export from nucleus	GO	cellular process	17
GO:0046834	lipid phosphorylation	GO	cellular process;metabolic process	15
GO:0046835	carbohydrate phosphorylation	GO	cellular process;metabolic process	25
GO:0046931	pore complex assembly	GO	cellular process	20
GO:0046940	nucleoside monophosphate phosphorylation	GO	metabolic process	11
GO:0047484	regulation of response to osmotic stress	GO	regulation of biological process;response to stimulus	14
GO:0048011	neurotrophin TRK receptor signaling pathway	GO	cellular process;signaling	24
GO:0048012	hepatocyte growth factor receptor signaling pathway	GO	cellular process;signaling	13
GO:0048026	positive regulation of mRNA splicing, via spliceosome	GO	metabolic process	22
GO:0048070	regulation of developmental pigmentation	GO	pigmentation;regulation of biological process	14
GO:0048102	autophagic cell death	GO	cellular process	10
GO:0048103	somatic stem cell division	GO	cellular process	10
GO:0048143	astrocyte activation	GO	cellular process	21
GO:0048148	behavioral response to cocaine	GO	multicellular organismal process	13
GO:0048194	Golgi vesicle budding	GO	cellular process	10
GO:0048199	vesicle targeting, to, from or within Golgi	GO	cellular process	22
GO:0048241	epinephrine transport	GO	localization	11
GO:0048251	elastic fiber assembly	GO	cellular process	11
GO:0048262	determination of dorsal/ventral asymmetry	GO	multicellular organismal process	10
GO:0048265	response to pain	GO	multicellular organismal process	29
GO:0048291	isotype switching to IgG isotypes	GO	immune system process	15
GO:0048308	organelle inheritance	GO	cellular process	15
GO:0048311	mitochondrion distribution	GO	cellular process;localization	15
GO:0048339	paraxial mesoderm development	GO	developmental process	17
GO:0048368	lateral mesoderm development	GO	developmental process	14
GO:0048385	regulation of retinoic acid receptor signaling pathway	GO	cellular process;regulation of biological process;response to stimulus;signaling	16
GO:0048484	enteric nervous system development	GO	developmental process;multicellular organismal process	14
GO:0048485	sympathetic nervous system development	GO	developmental process;multicellular organismal process	22
GO:0048486	parasympathetic nervous system development	GO	developmental process;multicellular organismal process	19
GO:0048490	anterograde synaptic vesicle transport	GO	localization	19
GO:0048521	negative regulation of behavior	GO	regulation of biological process	12
GO:0048532	anatomical structure arrangement	GO	developmental process	17
GO:0048535	lymph node development	GO	immune system process	18
GO:0048557	embryonic digestive tract morphogenesis	GO	developmental process	17
GO:0048569	post-embryonic animal organ development	GO	developmental process	16
GO:0048634	regulation of muscle organ development	GO	developmental process;regulation of biological process	22
GO:0048641	regulation of skeletal muscle tissue development	GO	developmental process;regulation of biological process	26
GO:0048668	collateral sprouting	GO	cellular process;developmental process;growth	25
GO:0048672	positive regulation of collateral sprouting	GO	cellular process;developmental process;growth	10
GO:0048703	embryonic viscerocranium morphogenesis	GO	developmental process	10
GO:0048711	positive regulation of astrocyte differentiation	GO	cellular process;developmental process;multicellular organismal process;regulation of biological process	12
GO:0048715	negative regulation of oligodendrocyte differentiation	GO	cellular process;developmental process;multicellular organismal process;regulation of biological process	12
GO:0048733	sebaceous gland development	GO	developmental process	10
GO:0048742	regulation of skeletal muscle fiber development	GO	cellular process;developmental process;regulation of biological process	11
GO:0048753	pigment granule organization	GO	cellular process;pigmentation	29
GO:0048755	branching morphogenesis of a nerve	GO	multicellular organismal process	10
GO:0048820	hair follicle maturation	GO	developmental process;multicellular organismal process	15
GO:0048843	negative regulation of axon extension involved in axon guidance	GO	locomotion	27
GO:0048853	forebrain morphogenesis	GO	developmental process	12
GO:0048875	chemical homeostasis within a tissue	GO	multicellular organismal process	16
GO:0048934	peripheral nervous system neuron differentiation	GO	cellular process;developmental process;multicellular organismal process	13
GO:0050650	chondroitin sulfate proteoglycan biosynthetic process	GO	cellular process;metabolic process	23
GO:0050665	hydrogen peroxide biosynthetic process	GO	cellular process;metabolic process	16
GO:0050667	homocysteine metabolic process	GO	cellular process;metabolic process	13
GO:0050686	negative regulation of mRNA processing	GO	metabolic process	29
GO:0050746	regulation of lipoprotein metabolic process	GO	cellular process;metabolic process;regulation of biological process	18
GO:0050849	negative regulation of calcium-mediated signaling	GO	cellular process;response to stimulus;signaling	20
GO:0050872	white fat cell differentiation	GO	cellular process;developmental process	16
GO:0050884	neuromuscular process controlling posture	GO	multicellular organismal process	17
GO:0050910	detection of mechanical stimulus involved in sensory perception of sound	GO	multicellular organismal process	15
GO:0050926	regulation of positive chemotaxis	GO	locomotion;regulation of biological process	25
GO:0050995	negative regulation of lipid catabolic process	GO	metabolic process	26
GO:0051000	positive regulation of nitric-oxide synthase activity	GO	biological regulation	21
GO:0051013	microtubule severing	GO	cellular process	11
GO:0051014	actin filament severing	GO	cellular process	15
GO:0051016	barbed-end actin filament capping	GO	cellular process	26
GO:0051095	regulation of helicase activity	GO	biological regulation	12
GO:0051123	RNA polymerase II preinitiation complex assembly	GO	cellular process;metabolic process	28
GO:0051127	positive regulation of actin nucleation	GO	cellular process	16
GO:0051131	chaperone-mediated protein complex assembly	GO	cellular process	23
GO:0051152	positive regulation of smooth muscle cell differentiation	GO	cellular process;developmental process	10
GO:0051156	glucose 6-phosphate metabolic process	GO	metabolic process	24
GO:0051204	protein insertion into mitochondrial membrane	GO	cellular process;localization	26
GO:0051220	cytoplasmic sequestering of protein	GO	localization	22
GO:0051238	sequestering of metal ion	GO	localization	15
GO:0051255	spindle midzone assembly	GO	cellular process	12
GO:0051284	positive regulation of sequestering of calcium ion	GO	cellular process	14
GO:0051299	centrosome separation	GO	cellular process	15
GO:0051307	meiotic chromosome separation	GO	reproductive process	25
GO:0051315	attachment of mitotic spindle microtubules to kinetochore	GO	cellular process	15
GO:0051340	regulation of ligase activity	GO	biological regulation	12
GO:0051342	regulation of cyclic-nucleotide phosphodiesterase activity	GO	biological regulation	10
GO:0051386	regulation of neurotrophin TRK receptor signaling pathway	GO	cellular process;regulation of biological process;response to stimulus;signaling	11
GO:0051409	response to nitrosative stress	GO	response to stimulus	10
GO:0051412	response to corticosterone	GO	response to stimulus	17
GO:0051444	negative regulation of ubiquitin-protein transferase activity	GO	biological regulation	22
GO:0051446	positive regulation of meiotic cell cycle	GO	reproductive process	26
GO:0051450	myoblast proliferation	GO	cellular process	15
GO:0051451	myoblast migration	GO	locomotion	13
GO:0051457	maintenance of protein location in nucleus	GO	cellular process	23
GO:0051481	negative regulation of cytosolic calcium ion concentration	GO	cellular process	13
GO:0051497	negative regulation of stress fiber assembly	GO	cellular process;regulation of biological process	28
GO:0051546	keratinocyte migration	GO	multicellular organismal process	19
GO:0051561	positive regulation of mitochondrial calcium ion concentration	GO	cellular process	11
GO:0051571	positive regulation of histone H3-K4 methylation	GO	metabolic process	27
GO:0051574	positive regulation of histone H3-K9 methylation	GO	metabolic process	11
GO:0051608	histamine transport	GO	localization	12
GO:0051639	actin filament network formation	GO	cellular process	12
GO:0051645	Golgi localization	GO	cellular process;localization	14
GO:0051647	nucleus localization	GO	cellular process;localization	25
GO:0051657	maintenance of organelle location	GO	cellular process	11
GO:0051660	establishment of centrosome localization	GO	cellular process;localization	10
GO:0051764	actin crosslink formation	GO	cellular process	14
GO:0051775	response to redox state	GO	response to stimulus	13
GO:0051782	negative regulation of cell division	GO	cellular process	17
GO:0051791	medium-chain fatty acid metabolic process	GO	cellular process;metabolic process	15
GO:0051798	positive regulation of hair follicle development	GO	developmental process;multicellular organismal process	12
GO:0051875	pigment granule localization	GO	cellular process;pigmentation	26
GO:0051882	mitochondrial depolarization	GO	biological regulation	21
GO:0051895	negative regulation of focal adhesion assembly	GO	cellular process	17
GO:0051923	sulfation	GO	cellular process;metabolic process	24
GO:0051974	negative regulation of telomerase activity	GO	biological regulation;metabolic process	10
GO:0051984	positive regulation of chromosome segregation	GO	cellular process	14
GO:0051988	regulation of attachment of spindle microtubules to kinetochore	GO	cellular process	13
GO:0052646	alditol phosphate metabolic process	GO	metabolic process	11
GO:0055003	cardiac myofibril assembly	GO	developmental process	19
GO:0055012	ventricular cardiac muscle cell differentiation	GO	cellular process;developmental process	14
GO:0055022	negative regulation of cardiac muscle tissue growth	GO	developmental process;growth	22
GO:0055023	positive regulation of cardiac muscle tissue growth	GO	developmental process;growth	27
GO:0055057	neuroblast division	GO	cellular process	14
GO:0055062	phosphate ion homeostasis	GO	biological regulation	13
GO:0055070	copper ion homeostasis	GO	biological regulation	18
GO:0055089	fatty acid homeostasis	GO	biological regulation	15
GO:0055091	phospholipid homeostasis	GO	biological regulation	15
GO:0055119	relaxation of cardiac muscle	GO	multicellular organismal process	17
GO:0060008	Sertoli cell differentiation	GO	developmental process;reproductive process	18
GO:0060019	radial glial cell differentiation	GO	cellular process;developmental process	12
GO:0060026	convergent extension	GO	developmental process	15
GO:0060033	anatomical structure regression	GO	developmental process	16
GO:0060039	pericardium development	GO	developmental process	19
GO:0060049	regulation of protein glycosylation	GO	metabolic process	12
GO:0060055	angiogenesis involved in wound healing	GO	developmental process	24
GO:0060065	uterus development	GO	developmental process;reproductive process	21
GO:0060081	membrane hyperpolarization	GO	biological regulation	11
GO:0060099	regulation of phagocytosis, engulfment	GO	cellular process;regulation of biological process	15
GO:0060117	auditory receptor cell development	GO	cellular process;developmental process	23
GO:0060155	platelet dense granule organization	GO	cellular process	10
GO:0060159	regulation of dopamine receptor signaling pathway	GO	cellular process;regulation of biological process;response to stimulus;signaling	11
GO:0060174	limb bud formation	GO	developmental process	11
GO:0060192	negative regulation of lipase activity	GO	biological regulation	15
GO:0060216	definitive hemopoiesis	GO	immune system process	19
GO:0060221	retinal rod cell differentiation	GO	developmental process	11
GO:0060231	mesenchymal to epithelial transition	GO	cellular process;developmental process	20
GO:0060245	detection of cell density	GO	response to stimulus	10
GO:0060253	negative regulation of glial cell proliferation	GO	cellular process	11
GO:0060263	regulation of respiratory burst	GO	metabolic process;regulation of biological process	16
GO:0060287	epithelial cilium movement involved in determination of left/right asymmetry	GO	cellular process;localization;multicellular organismal process	11
GO:0060339	negative regulation of type I interferon-mediated signaling pathway	GO	cellular process;immune system process;response to stimulus;signaling	18
GO:0060340	positive regulation of type I interferon-mediated signaling pathway	GO	cellular process;immune system process;response to stimulus;signaling	19
GO:0060343	trabecula formation	GO	developmental process	25
GO:0060352	cell adhesion molecule production	GO	cellular process	13
GO:0060368	regulation of Fc receptor mediated stimulatory signaling pathway	GO	cellular process;immune system process;regulation of biological process;response to stimulus;signaling	10
GO:0060382	regulation of DNA strand elongation	GO	metabolic process;regulation of biological process	17
GO:0060384	innervation	GO	multicellular organismal process	26
GO:0060391	positive regulation of SMAD protein signal transduction	GO	cellular process;signaling	18
GO:0060394	negative regulation of pathway-restricted SMAD protein phosphorylation	GO	cellular process;response to stimulus;signaling	11
GO:0060397	growth hormone receptor signaling pathway via JAK-STAT	GO	cellular process;signaling	10
GO:0060433	bronchus development	GO	developmental process;multicellular organismal process	11
GO:0060438	trachea development	GO	developmental process	18
GO:0060442	branching involved in prostate gland morphogenesis	GO	developmental process;multicellular organismal process;reproductive process	12
GO:0060445	branching involved in salivary gland morphogenesis	GO	multicellular organismal process	22
GO:0060456	positive regulation of digestive system process	GO	multicellular organismal process	14
GO:0060457	negative regulation of digestive system process	GO	multicellular organismal process	17
GO:0060479	lung cell differentiation	GO	cellular process;developmental process	23
GO:0060512	prostate gland morphogenesis	GO	developmental process;reproductive process	28
GO:0060536	cartilage morphogenesis	GO	developmental process	10
GO:0060561	apoptotic process involved in morphogenesis	GO	developmental process	25
GO:0060571	morphogenesis of an epithelial fold	GO	developmental process	23
GO:0060575	intestinal epithelial cell differentiation	GO	developmental process;multicellular organismal process	22
GO:0060601	lateral sprouting from an epithelium	GO	multicellular organismal process	11
GO:0060603	mammary gland duct morphogenesis	GO	developmental process	28
GO:0060623	regulation of chromosome condensation	GO	cellular process;regulation of biological process	11
GO:0060628	regulation of ER to Golgi vesicle-mediated transport	GO	cellular process;regulation of biological process	14
GO:0060644	mammary gland epithelial cell differentiation	GO	cellular process;developmental process	18
GO:0060669	embryonic placenta morphogenesis	GO	developmental process;reproductive process	27
GO:0060670	branching involved in labyrinthine layer morphogenesis	GO	developmental process;reproductive process	13
GO:0060706	cell differentiation involved in embryonic placenta development	GO	developmental process;reproductive process	26
GO:0060716	labyrinthine layer blood vessel development	GO	developmental process;reproductive process	20
GO:0060736	prostate gland growth	GO	developmental process;multicellular organismal process;reproductive process	12
GO:0060742	epithelial cell differentiation involved in prostate gland development	GO	developmental process;reproductive process	10
GO:0060746	parental behavior	GO	reproductive process	11
GO:0060749	mammary gland alveolus development	GO	developmental process	18
GO:0060765	regulation of androgen receptor signaling pathway	GO	cellular process;regulation of biological process;response to stimulus;signaling	28
GO:0060767	epithelial cell proliferation involved in prostate gland development	GO	reproductive process	10
GO:0060841	venous blood vessel development	GO	developmental process	15
GO:0060900	embryonic camera-type eye formation	GO	developmental process	11
GO:0060911	cardiac cell fate commitment	GO	cellular process;developmental process	14
GO:0060920	cardiac pacemaker cell differentiation	GO	cellular process;developmental process	10
GO:0060972	left/right pattern formation	GO	multicellular organismal process	22
GO:0060977	coronary vasculature morphogenesis	GO	developmental process	17
GO:0061000	negative regulation of dendritic spine development	GO	developmental process	12
GO:0061003	positive regulation of dendritic spine morphogenesis	GO	developmental process	18
GO:0061029	eyelid development in camera-type eye	GO	developmental process	13
GO:0061037	negative regulation of cartilage development	GO	developmental process;multicellular organismal process	28
GO:0061052	negative regulation of cell growth involved in cardiac muscle cell development	GO	cellular process;growth	10
GO:0061158	3'-UTR-mediated mRNA destabilization	GO	biological regulation	16
GO:0061298	retina vasculature development in camera-type eye	GO	developmental process	18
GO:0061303	cornea development in camera-type eye	GO	developmental process	11
GO:0061307	cardiac neural crest cell differentiation involved in heart development	GO	cellular process;developmental process	15
GO:0061314	Notch signaling involved in heart development	GO	cellular process;signaling	11
GO:0061323	cell proliferation involved in heart morphogenesis	GO	cellular process	18
GO:0061339	establishment or maintenance of monopolar cell polarity	GO	cellular process	25
GO:0061365	positive regulation of triglyceride lipase activity	GO	biological regulation	10
GO:0061418	regulation of transcription from RNA polymerase II promoter in response to hypoxia	GO	cellular process;response to stimulus	12
GO:0061430	bone trabecula morphogenesis	GO	developmental process	13
GO:0061450	trophoblast cell migration	GO	reproductive process	14
GO:0061484	hematopoietic stem cell homeostasis	GO	biological regulation	20
GO:0061517	macrophage proliferation	GO	cellular process	11
GO:0061548	ganglion development	GO	developmental process	17
GO:0061577	calcium ion transmembrane transport via high voltage-gated calcium channel	GO	cellular process	14
GO:0061626	pharyngeal arch artery morphogenesis	GO	developmental process;multicellular organismal process	10
GO:0061635	regulation of protein complex stability	GO	biological regulation	10
GO:0061684	chaperone-mediated autophagy	GO	cellular process	16
GO:0061709	reticulophagy	GO	cellular process	14
GO:0061744	motor behavior	GO		13
GO:0062009	secondary palate development	GO	developmental process	26
GO:0062098	regulation of programmed necrotic cell death	GO	cellular process;regulation of biological process	24
GO:0062125	regulation of mitochondrial gene expression	GO	metabolic process;regulation of biological process	28
GO:0070071	proton-transporting two-sector ATPase complex assembly	GO	cellular process	16
GO:0070076	histone lysine demethylation	GO	metabolic process	28
GO:0070091	glucagon secretion	GO	signaling	10
GO:0070099	regulation of chemokine-mediated signaling pathway	GO	cellular process;regulation of biological process;response to stimulus;signaling	10
GO:0070102	interleukin-6-mediated signaling pathway	GO	cellular process;signaling	18
GO:0070141	response to UV-A	GO	response to stimulus	14
GO:0070170	regulation of tooth mineralization	GO	biomineralization;regulation of biological process	12
GO:0070189	kynurenine metabolic process	GO	cellular process;metabolic process	11
GO:0070199	establishment of protein localization to chromosome	GO	localization	26
GO:0070206	protein trimerization	GO	cellular process	17
GO:0070213	protein auto-ADP-ribosylation	GO	cellular process;metabolic process	12
GO:0070254	mucus secretion	GO	multicellular organismal process	12
GO:0070262	peptidyl-serine dephosphorylation	GO	cellular process;metabolic process	21
GO:0070278	extracellular matrix constituent secretion	GO	cellular process	14
GO:0070293	renal absorption	GO	multicellular organismal process	20
GO:0070307	lens fiber cell development	GO	cellular process;developmental process	14
GO:0070314	G1 to G0 transition	GO	cellular process	20
GO:0070327	thyroid hormone transport	GO	biological regulation;localization	10
GO:0070341	fat cell proliferation	GO	cellular process	12
GO:0070365	hepatocyte differentiation	GO	cellular process;developmental process	15
GO:0070391	response to lipoteichoic acid	GO	response to stimulus	10
GO:0070417	cellular response to cold	GO	cellular process;response to stimulus	12
GO:0070471	uterine smooth muscle contraction	GO	multicellular organismal process	11
GO:0070486	leukocyte aggregation	GO	cellular process	13
GO:0070493	thrombin-activated receptor signaling pathway	GO	cellular process;signaling	12
GO:0070525	tRNA threonylcarbamoyladenosine metabolic process	GO	metabolic process	17
GO:0070544	histone H3-K36 demethylation	GO	metabolic process	10
GO:0070561	vitamin D receptor signaling pathway	GO	cellular process;signaling	10
GO:0070572	positive regulation of neuron projection regeneration	GO	developmental process;response to stimulus	10
GO:0070584	mitochondrion morphogenesis	GO	cellular process;developmental process	20
GO:0070586	cell-cell adhesion involved in gastrulation	GO	cellular process;developmental process	11
GO:0070593	dendrite self-avoidance	GO	cellular process	17
GO:0070601	centromeric sister chromatid cohesion	GO	cellular process	12
GO:0070723	response to cholesterol	GO	response to stimulus	25
GO:0070734	histone H3-K27 methylation	GO	metabolic process	19
GO:0070816	phosphorylation of RNA polymerase II C-terminal domain	GO	cellular process;metabolic process;regulation of biological process	13
GO:0070831	basement membrane assembly	GO	cellular process	15
GO:0070841	inclusion body assembly	GO	cellular process	24
GO:0070861	regulation of protein exit from endoplasmic reticulum	GO	cellular process;localization;regulation of biological process	25
GO:0070886	positive regulation of calcineurin-NFAT signaling cascade	GO	cellular process;response to stimulus;signaling	16
GO:0070914	UV-damage excision repair	GO	cellular process;metabolic process;response to stimulus	12
GO:0070920	regulation of production of small RNA involved in gene silencing by RNA	GO	cellular process;metabolic process;regulation of biological process	25
GO:0070932	histone H3 deacetylation	GO	cellular process;metabolic process	17
GO:0070935	3'-UTR-mediated mRNA stabilization	GO	biological regulation	24
GO:0070942	neutrophil mediated cytotoxicity	GO	cellular process	14
GO:0070977	bone maturation	GO	developmental process	28
GO:0070989	oxidative demethylation	GO	metabolic process	19
GO:0071025	RNA surveillance	GO	cellular process;metabolic process	15
GO:0071071	regulation of phospholipid biosynthetic process	GO	cellular process;metabolic process;regulation of biological process	17
GO:0071107	response to parathyroid hormone	GO	response to stimulus	10
GO:0071236	cellular response to antibiotic	GO	cellular process;response to stimulus	14
GO:0071243	cellular response to arsenic-containing substance	GO	cellular process;response to stimulus	21
GO:0071257	cellular response to electrical stimulus	GO	response to stimulus	11
GO:0071295	cellular response to vitamin	GO	cellular process;response to stimulus	29
GO:0071318	cellular response to ATP	GO	cellular process;response to stimulus	18
GO:0071340	skeletal muscle acetylcholine-gated channel clustering	GO	cellular process;localization	10
GO:0071359	cellular response to dsRNA	GO	cellular process;response to stimulus	23
GO:0071361	cellular response to ethanol	GO	cellular process;response to stimulus	13
GO:0071371	cellular response to gonadotropin stimulus	GO	response to stimulus	20
GO:0071389	cellular response to mineralocorticoid stimulus	GO	response to stimulus	10
GO:0071391	cellular response to estrogen stimulus	GO	response to stimulus	16
GO:0071394	cellular response to testosterone stimulus	GO	cellular process;response to stimulus	11
GO:0071459	protein localization to chromosome, centromeric region	GO	cellular process;localization	25
GO:0071472	cellular response to salt stress	GO	response to stimulus	11
GO:0071481	cellular response to X-ray	GO	response to stimulus	13
GO:0071498	cellular response to fluid shear stress	GO	cellular process;response to stimulus	19
GO:0071514	genomic imprinting	GO	metabolic process;regulation of biological process	11
GO:0071549	cellular response to dexamethasone stimulus	GO	cellular process;response to stimulus	26
GO:0071599	otic vesicle development	GO	developmental process;multicellular organismal process	15
GO:0071605	monocyte chemotactic protein-1 production	GO	multicellular organismal process	20
GO:0071609	chemokine (C-C motif) ligand 5 production	GO	multicellular organismal process	11
GO:0071635	negative regulation of transforming growth factor beta production	GO	multicellular organismal process	11
GO:0071636	positive regulation of transforming growth factor beta production	GO	multicellular organismal process	20
GO:0071676	negative regulation of mononuclear cell migration	GO	immune system process	22
GO:0071679	commissural neuron axon guidance	GO	cellular process	10
GO:0071696	ectodermal placode development	GO	developmental process	13
GO:0071712	ER-associated misfolded protein catabolic process	GO	cellular process;response to stimulus	12
GO:0071731	response to nitric oxide	GO	response to stimulus	21
GO:0071786	endoplasmic reticulum tubular network organization	GO	cellular process	18
GO:0071800	podosome assembly	GO	cellular process	19
GO:0071871	response to epinephrine	GO	response to stimulus	14
GO:0072010	glomerular epithelium development	GO	developmental process	24
GO:0072017	distal tubule development	GO	developmental process;multicellular organismal process	11
GO:0072044	collecting duct development	GO	developmental process;multicellular organismal process	15
GO:0072070	loop of Henle development	GO	developmental process;multicellular organismal process	10
GO:0072074	kidney mesenchyme development	GO	developmental process	19
GO:0072079	nephron tubule formation	GO	developmental process	19
GO:0072111	cell proliferation involved in kidney development	GO	cellular process	20
GO:0072148	epithelial cell fate commitment	GO	cellular process;developmental process	12
GO:0072173	metanephric tubule morphogenesis	GO	developmental process;multicellular organismal process	10
GO:0072176	nephric duct development	GO	developmental process;multicellular organismal process	16
GO:0072189	ureter development	GO	developmental process;multicellular organismal process	18
GO:0072224	metanephric glomerulus development	GO	developmental process	16
GO:0072350	tricarboxylic acid metabolic process	GO	cellular process;metabolic process	14
GO:0072376	protein activation cascade	GO	response to stimulus	16
GO:0072488	ammonium transmembrane transport	GO	cellular process;localization	11
GO:0072497	mesenchymal stem cell differentiation	GO	cellular process;developmental process	11
GO:0072498	embryonic skeletal joint development	GO	developmental process;multicellular organismal process	15
GO:0072520	seminiferous tubule development	GO	developmental process;multicellular organismal process;reproductive process	13
GO:0072530	purine-containing compound transmembrane transport	GO	cellular process	24
GO:0072531	pyrimidine-containing compound transmembrane transport	GO	cellular process	14
GO:0072537	fibroblast activation	GO	cellular process	12
GO:0072567	chemokine (C-X-C motif) ligand 2 production	GO	multicellular organismal process	16
GO:0072576	liver morphogenesis	GO	developmental process	22
GO:0072584	caveolin-mediated endocytosis	GO	cellular process	11
GO:0072673	lamellipodium morphogenesis	GO	developmental process	17
GO:0072683	T cell extravasation	GO	immune system process	13
GO:0072697	protein localization to cell cortex	GO	cellular process;localization	11
GO:0072710	response to hydroxyurea	GO	response to stimulus	12
GO:0080154	regulation of fertilization	GO	regulation of biological process;reproductive process	17
GO:0080182	histone H3-K4 trimethylation	GO	metabolic process	23
GO:0086014	atrial cardiac muscle cell action potential	GO	signaling	18
GO:0086067	AV node cell to bundle of His cell communication	GO	cellular process	11
GO:0086070	SA node cell to atrial cardiac muscle cell communication	GO	cellular process	11
GO:0086100	endothelin receptor signaling pathway	GO	cellular process;signaling	10
GO:0086103	G protein-coupled receptor signaling pathway involved in heart process	GO	cellular process;signaling	14
GO:0090036	regulation of protein kinase C signaling	GO	cellular process;regulation of biological process;response to stimulus;signaling	16
GO:0090042	tubulin deacetylation	GO	cellular process;metabolic process	22
GO:0090050	positive regulation of cell migration involved in sprouting angiogenesis	GO	developmental process	20
GO:0090051	negative regulation of cell migration involved in sprouting angiogenesis	GO	developmental process;multicellular organismal process	15
GO:0090084	negative regulation of inclusion body assembly	GO	cellular process	11
GO:0090085	regulation of protein deubiquitination	GO	metabolic process;regulation of biological process	12
GO:0090103	cochlea morphogenesis	GO	developmental process	24
GO:0090136	epithelial cell-cell adhesion	GO	cellular process	17
GO:0090141	positive regulation of mitochondrial fission	GO	developmental process	21
GO:0090153	regulation of sphingolipid biosynthetic process	GO	cellular process;metabolic process;regulation of biological process	13
GO:0090158	endoplasmic reticulum membrane organization	GO	cellular process	14
GO:0090161	Golgi ribbon formation	GO	cellular process	13
GO:0090169	regulation of spindle assembly	GO	cellular process;regulation of biological process	29
GO:0090184	positive regulation of kidney development	GO	developmental process;multicellular organismal process	10
GO:0090189	regulation of branching involved in ureteric bud morphogenesis	GO	developmental process;multicellular organismal process;regulation of biological process	20
GO:0090200	positive regulation of release of cytochrome c from mitochondria	GO	cellular process;signaling	26
GO:0090201	negative regulation of release of cytochrome c from mitochondria	GO	cellular process;response to stimulus;signaling	19
GO:0090205	positive regulation of cholesterol metabolic process	GO	metabolic process	10
GO:0090208	positive regulation of triglyceride metabolic process	GO	cellular process;metabolic process	22
GO:0090209	negative regulation of triglyceride metabolic process	GO	cellular process;metabolic process	10
GO:0090219	negative regulation of lipid kinase activity	GO	metabolic process	10
GO:0090231	regulation of spindle checkpoint	GO	cellular process;regulation of biological process;response to stimulus;signaling	17
GO:0090239	regulation of histone H4 acetylation	GO	cellular process;regulation of biological process	14
GO:0090280	positive regulation of calcium ion import	GO	regulation of biological process	16
GO:0090312	positive regulation of protein deacetylation	GO	cellular process;metabolic process	27
GO:0090335	regulation of brown fat cell differentiation	GO	cellular process;developmental process;regulation of biological process	22
GO:0090399	replicative senescence	GO	cellular process;developmental process	16
GO:0090493	catecholamine uptake	GO	localization	18
GO:0090520	sphingolipid mediated signaling pathway	GO	cellular process;signaling	16
GO:0090527	actin filament reorganization	GO	cellular process	11
GO:0090557	establishment of endothelial intestinal barrier	GO	cellular process;developmental process	10
GO:0090594	inflammatory response to wounding	GO	response to stimulus	15
GO:0090670	RNA localization to Cajal body	GO	localization	19
GO:0090713	immunological memory process	GO	immune system process	17
GO:0097048	dendritic cell apoptotic process	GO	cellular process	11
GO:0097049	motor neuron apoptotic process	GO	cellular process	10
GO:0097050	type B pancreatic cell apoptotic process	GO	cellular process	10
GO:0097062	dendritic spine maintenance	GO	cellular process	19
GO:0097066	response to thyroid hormone	GO	response to stimulus	29
GO:0097084	vascular associated smooth muscle cell development	GO	cellular process;developmental process	10
GO:0097094	craniofacial suture morphogenesis	GO	developmental process	18
GO:0097104	postsynaptic membrane assembly	GO	cellular process	11
GO:0097150	neuronal stem cell population maintenance	GO	multicellular organismal process	23
GO:0097152	mesenchymal cell apoptotic process	GO	cellular process	15
GO:0097201	negative regulation of transcription from RNA polymerase II promoter in response to stress	GO	cellular process;response to stimulus	12
GO:0097202	activation of cysteine-type endopeptidase activity	GO	metabolic process	19
GO:0097205	renal filtration	GO	multicellular organismal process	24
GO:0097267	omega-hydroxylase P450 pathway	GO	metabolic process	10
GO:0097278	complement-dependent cytotoxicity	GO	cellular process	10
GO:0097284	hepatocyte apoptotic process	GO	cellular process	16
GO:0097396	response to interleukin-17	GO	response to stimulus	10
GO:0097421	liver regeneration	GO	developmental process	29
GO:0097428	protein maturation by iron-sulfur cluster transfer	GO	metabolic process	15
GO:0097468	programmed cell death in response to reactive oxygen species	GO	cellular process	13
GO:0097494	regulation of vesicle size	GO	biological regulation;cellular process	10
GO:0097499	protein localization to non-motile cilium	GO	cellular process;localization	13
GO:0097503	sialylation	GO	metabolic process	20
GO:0097531	mast cell migration	GO	immune system process	11
GO:0097709	connective tissue replacement	GO	multicellular organismal process	10
GO:0098719	sodium ion import across plasma membrane	GO	cellular process	23
GO:0098743	cell aggregation	GO	cellular process	22
GO:0098760	response to interleukin-7	GO	response to stimulus	14
GO:0098780	response to mitochondrial depolarisation	GO	cellular process;response to stimulus	19
GO:0098792	xenophagy	GO	biological process involved in interspecies interaction between organisms;immune system process;response to stimulus	13
GO:0098814	spontaneous synaptic transmission	GO	signaling	13
GO:0098840	protein transport along microtubule	GO	cellular process;localization	12
GO:0098901	regulation of cardiac muscle cell action potential	GO	regulation of biological process	27
GO:0098911	regulation of ventricular cardiac muscle cell action potential	GO	regulation of biological process	12
GO:0098917	retrograde trans-synaptic signaling	GO	signaling	10
GO:0098935	dendritic transport	GO	cellular process;localization	12
GO:0099170	postsynaptic modulation of chemical synaptic transmission	GO	regulation of biological process;signaling	14
GO:0099171	presynaptic modulation of chemical synaptic transmission	GO	regulation of biological process;signaling	11
GO:0099188	postsynaptic cytoskeleton organization	GO	cellular process	11
GO:0099509	regulation of presynaptic cytosolic calcium ion concentration	GO	cellular process	12
GO:0099515	actin filament-based transport	GO	cellular process;localization	21
GO:0099550	trans-synaptic signaling, modulating synaptic transmission	GO	signaling	12
GO:0099560	synaptic membrane adhesion	GO	cellular process	25
GO:0099623	regulation of cardiac muscle cell membrane repolarization	GO	biological regulation;cellular process;localization	27
GO:0099624	atrial cardiac muscle cell membrane repolarization	GO	cellular process;localization	10
GO:0099638	endosome to plasma membrane protein transport	GO	cellular process;localization	15
GO:0101023	vascular endothelial cell proliferation	GO	cellular process	21
GO:0106070	regulation of adenylate cyclase-activating G protein-coupled receptor signaling pathway	GO	cellular process;regulation of biological process;response to stimulus;signaling	13
GO:0110096	cellular response to aldehyde	GO	response to stimulus	13
GO:0110154	RNA decapping	GO	metabolic process	18
GO:0140042	lipid droplet formation	GO	localization	12
GO:0140052	cellular response to oxidised low-density lipoprotein particle stimulus	GO	cellular process;response to stimulus	11
GO:0140059	dendrite arborization	GO	developmental process	10
GO:0140112	extracellular vesicle biogenesis	GO	cellular process	23
GO:0140354	lipid import into cell	GO	localization	19
GO:0140374	antiviral innate immune response	GO	biological process involved in interspecies interaction between organisms;immune system process;response to stimulus	17
GO:0140467	integrated stress response signaling	GO	cellular process;response to stimulus	22
GO:0140719	constitutive heterochromatin assembly	GO		10
GO:0140747	regulation of ncRNA transcription	GO		21
GO:0150011	regulation of neuron projection arborization	GO	cellular process;developmental process;regulation of biological process	15
GO:0150065	regulation of deacetylase activity	GO	biological regulation	10
GO:0150105	protein localization to cell-cell junction	GO	localization	20
GO:0150146	cell junction disassembly	GO	cellular process	21
GO:0150172	regulation of phosphatidylcholine metabolic process	GO	metabolic process;regulation of biological process	10
GO:1900006	positive regulation of dendrite development	GO	developmental process	17
GO:1900029	positive regulation of ruffle assembly	GO	cellular process	15
GO:1900034	regulation of cellular response to heat	GO	cellular process;regulation of biological process	17
GO:1900037	regulation of cellular response to hypoxia	GO	cellular process;regulation of biological process	14
GO:1900103	positive regulation of endoplasmic reticulum unfolded protein response	GO	cellular process;response to stimulus;signaling	12
GO:1900115	extracellular regulation of signal transduction	GO	cellular process;regulation of biological process;response to stimulus;signaling	12
GO:1900117	regulation of execution phase of apoptosis	GO	cellular process;regulation of biological process	26
GO:1900120	regulation of receptor binding	GO	biological regulation	21
GO:1900152	negative regulation of nuclear-transcribed mRNA catabolic process, deadenylation-dependent decay	GO	biological regulation;cellular process;metabolic process	12
GO:1900221	regulation of amyloid-beta clearance	GO	multicellular organismal process;regulation of biological process	18
GO:1900246	positive regulation of RIG-I signaling pathway	GO	response to stimulus	10
GO:1900262	regulation of DNA-directed DNA polymerase activity	GO	biological regulation	13
GO:1900272	negative regulation of long-term synaptic potentiation	GO	regulation of biological process	11
GO:1900745	positive regulation of p38MAPK cascade	GO	cellular process;regulation of biological process;response to stimulus;signaling	27
GO:1901028	regulation of mitochondrial outer membrane permeabilization involved in apoptotic signaling pathway	GO	localization;regulation of biological process	24
GO:1901030	positive regulation of mitochondrial outer membrane permeabilization involved in apoptotic signaling pathway	GO	regulation of biological process	11
GO:1901071	glucosamine-containing compound metabolic process	GO	metabolic process	25
GO:1901096	regulation of autophagosome maturation	GO	cellular process;regulation of biological process	16
GO:1901142	insulin metabolic process	GO	metabolic process	12
GO:1901160	primary amino compound metabolic process	GO	metabolic process	14
GO:1901201	regulation of extracellular matrix assembly	GO	cellular process;regulation of biological process	15
GO:1901380	negative regulation of potassium ion transmembrane transport	GO	cellular process;regulation of biological process	24
GO:1901386	negative regulation of voltage-gated calcium channel activity	GO	biological regulation;cellular process;regulation of biological process	13
GO:1901387	positive regulation of voltage-gated calcium channel activity	GO	biological regulation;cellular process;regulation of biological process	10
GO:1901503	ether biosynthetic process	GO	metabolic process	12
GO:1901522	positive regulation of transcription from RNA polymerase II promoter involved in cellular response to chemical stimulus	GO	cellular process;response to stimulus	22
GO:1901524	regulation of mitophagy	GO	cellular process	12
GO:1901533	negative regulation of hematopoietic progenitor cell differentiation	GO	cellular process;developmental process	11
GO:1901550	regulation of endothelial cell development	GO	cellular process;developmental process;regulation of biological process	16
GO:1901569	fatty acid derivative catabolic process	GO	metabolic process	17
GO:1901659	glycosyl compound biosynthetic process	GO	metabolic process	19
GO:1901678	iron coordination entity transport	GO	localization	14
GO:1901798	positive regulation of signal transduction by p53 class mediator	GO	cellular process;response to stimulus;signaling	27
GO:1901838	positive regulation of transcription of nucleolar large rRNA by RNA polymerase I	GO	cellular process;metabolic process;regulation of biological process	10
GO:1901841	regulation of high voltage-gated calcium channel activity	GO	biological regulation;cellular process;regulation of biological process	13
GO:1901856	negative regulation of cellular respiration	GO	cellular process;metabolic process	10
GO:1901857	positive regulation of cellular respiration	GO	cellular process;metabolic process	14
GO:1901862	negative regulation of muscle tissue development	GO	developmental process	13
GO:1901881	positive regulation of protein depolymerization	GO	cellular process	19
GO:1901894	regulation of ATPase-coupled calcium transmembrane transporter activity	GO	biological regulation	13
GO:1901978	positive regulation of cell cycle checkpoint	GO	cellular process;response to stimulus;signaling	11
GO:1901984	negative regulation of protein acetylation	GO	cellular process;metabolic process	23
GO:1902001	fatty acid transmembrane transport	GO	cellular process	18
GO:1902018	negative regulation of cilium assembly	GO	cellular process;regulation of biological process	17
GO:1902036	regulation of hematopoietic stem cell differentiation	GO	cellular process;developmental process;regulation of biological process	15
GO:1902042	negative regulation of extrinsic apoptotic signaling pathway via death domain receptors	GO	cellular process;response to stimulus;signaling	28
GO:1902043	positive regulation of extrinsic apoptotic signaling pathway via death domain receptors	GO	cellular process;response to stimulus;signaling	14
GO:1902065	response to L-glutamate	GO	response to stimulus	11
GO:1902074	response to salt	GO	response to stimulus	20
GO:1902175	regulation of oxidative stress-induced intrinsic apoptotic signaling pathway	GO	cellular process;regulation of biological process	28
GO:1902224	ketone body metabolic process	GO	cellular process;metabolic process	10
GO:1902236	negative regulation of endoplasmic reticulum stress-induced intrinsic apoptotic signaling pathway	GO	cellular process;response to stimulus	19
GO:1902237	positive regulation of endoplasmic reticulum stress-induced intrinsic apoptotic signaling pathway	GO	cellular process;response to stimulus	10
GO:1902254	negative regulation of intrinsic apoptotic signaling pathway by p53 class mediator	GO	cellular process;response to stimulus;signaling	22
GO:1902259	regulation of delayed rectifier potassium channel activity	GO	biological regulation;cellular process;regulation of biological process	19
GO:1902285	semaphorin-plexin signaling pathway involved in neuron projection guidance	GO	cellular process	16
GO:1902307	positive regulation of sodium ion transmembrane transport	GO	cellular process;regulation of biological process	20
GO:1902337	regulation of apoptotic process involved in morphogenesis	GO	developmental process;regulation of biological process	11
GO:1902410	mitotic cytokinetic process	GO	cellular process	23
GO:1902459	positive regulation of stem cell population maintenance	GO	developmental process;multicellular organismal process	10
GO:1902473	regulation of protein localization to synapse	GO	localization;regulation of biological process	20
GO:1902547	regulation of cellular response to vascular endothelial growth factor stimulus	GO	cellular process;regulation of biological process;response to stimulus	23
GO:1902570	protein localization to nucleolus	GO	cellular process;localization	15
GO:1902644	tertiary alcohol metabolic process	GO	metabolic process	22
GO:1902683	regulation of receptor localization to synapse	GO	localization;regulation of biological process	18
GO:1902774	late endosome to lysosome transport	GO	cellular process	19
GO:1902855	regulation of non-motile cilium assembly	GO	cellular process;regulation of biological process	12
GO:1902902	negative regulation of autophagosome assembly	GO	cellular process;regulation of biological process	15
GO:1902914	regulation of protein polyubiquitination	GO	cellular process;metabolic process;regulation of biological process	29
GO:1902915	negative regulation of protein polyubiquitination	GO	cellular process;metabolic process	10
GO:1902931	negative regulation of alcohol biosynthetic process	GO	metabolic process	13
GO:1902947	regulation of tau-protein kinase activity	GO	biological regulation	11
GO:1902969	mitotic DNA replication	GO	cellular process	14
GO:1902993	positive regulation of amyloid precursor protein catabolic process	GO	metabolic process	23
GO:1903019	negative regulation of glycoprotein metabolic process	GO	cellular process;metabolic process	15
GO:1903020	positive regulation of glycoprotein metabolic process	GO	cellular process;metabolic process	24
GO:1903025	regulation of RNA polymerase II regulatory region sequence-specific DNA binding	GO	biological regulation	13
GO:1903054	negative regulation of extracellular matrix organization	GO	cellular process	11
GO:1903209	positive regulation of oxidative stress-induced cell death	GO	cellular process	18
GO:1903265	positive regulation of tumor necrosis factor-mediated signaling pathway	GO	cellular process;response to stimulus;signaling	12
GO:1903299	regulation of hexokinase activity	GO	biological regulation	11
GO:1903319	positive regulation of protein maturation	GO	metabolic process	28
GO:1903358	regulation of Golgi organization	GO	cellular process;regulation of biological process	17
GO:1903427	negative regulation of reactive oxygen species biosynthetic process	GO	metabolic process	16
GO:1903428	positive regulation of reactive oxygen species biosynthetic process	GO	metabolic process	17
GO:1903429	regulation of cell maturation	GO	cellular process;developmental process	20
GO:1903441	protein localization to ciliary membrane	GO	cellular process;localization	18
GO:1903564	regulation of protein localization to cilium	GO	cellular process;localization;regulation of biological process	11
GO:1903599	positive regulation of autophagy of mitochondrion	GO	cellular process	13
GO:1903624	regulation of DNA catabolic process	GO	cellular process;metabolic process;regulation of biological process	11
GO:1903649	regulation of cytoplasmic transport	GO	cellular process;localization;regulation of biological process	28
GO:1903651	positive regulation of cytoplasmic transport	GO	cellular process	13
GO:1903671	negative regulation of sprouting angiogenesis	GO	developmental process	11
GO:1903672	positive regulation of sprouting angiogenesis	GO	developmental process;multicellular organismal process	20
GO:1903727	positive regulation of phospholipid metabolic process	GO	metabolic process	15
GO:1903729	regulation of plasma membrane organization	GO	cellular process;regulation of biological process	14
GO:1903779	regulation of cardiac conduction	GO	regulation of biological process;signaling	25
GO:1903800	positive regulation of miRNA maturation	GO	cellular process;metabolic process	12
GO:1903867	extraembryonic membrane development	GO	developmental process	10
GO:1903901	negative regulation of viral life cycle	GO	viral process	25
GO:1903902	positive regulation of viral life cycle	GO	viral process	21
GO:1903909	regulation of receptor clustering	GO	cellular process;localization;regulation of biological process	12
GO:1903961	positive regulation of anion transmembrane transport	GO	cellular process	11
GO:1903975	regulation of glial cell migration	GO	locomotion;regulation of biological process	14
GO:1904037	positive regulation of epithelial cell apoptotic process	GO	cellular process	29
GO:1904181	positive regulation of membrane depolarization	GO	regulation of biological process	10
GO:1904251	regulation of bile acid metabolic process	GO	cellular process;metabolic process;regulation of biological process	14
GO:1904262	negative regulation of TORC1 signaling	GO	cellular process;response to stimulus;signaling	19
GO:1904263	positive regulation of TORC1 signaling	GO	cellular process;response to stimulus;signaling	20
GO:1904292	regulation of ERAD pathway	GO	cellular process;regulation of biological process	20
GO:1904321	response to forskolin	GO	response to stimulus	11
GO:1904338	regulation of dopaminergic neuron differentiation	GO	cellular process;developmental process;regulation of biological process	10
GO:1904353	regulation of telomere capping	GO	biological regulation	26
GO:1904357	negative regulation of telomere maintenance via telomere lengthening	GO	biological regulation	27
GO:1904376	negative regulation of protein localization to cell periphery	GO	cellular process	26
GO:1904424	regulation of GTP binding	GO	biological regulation	15
GO:1904526	regulation of microtubule binding	GO	biological regulation	10
GO:1904666	regulation of ubiquitin protein ligase activity	GO	biological regulation	24
GO:1904668	positive regulation of ubiquitin protein ligase activity	GO	biological regulation	11
GO:1904706	negative regulation of vascular associated smooth muscle cell proliferation	GO	cellular process	23
GO:1904738	vascular associated smooth muscle cell migration	GO	locomotion	22
GO:1904753	negative regulation of vascular associated smooth muscle cell migration	GO	locomotion	10
GO:1904779	regulation of protein localization to centrosome	GO	cellular process;localization;regulation of biological process	10
GO:1904814	regulation of protein localization to chromosome, telomeric region	GO	cellular process;localization;regulation of biological process	14
GO:1904889	regulation of excitatory synapse assembly	GO	biological regulation;cellular process;regulation of biological process	13
GO:1904896	ESCRT complex disassembly	GO	cellular process	10
GO:1904948	midbrain dopaminergic neuron differentiation	GO	developmental process	17
GO:1905048	regulation of metallopeptidase activity	GO	biological regulation	14
GO:1905208	negative regulation of cardiocyte differentiation	GO	multicellular organismal process	11
GO:1905214	regulation of RNA binding	GO	biological regulation	12
GO:1905245	regulation of aspartic-type peptidase activity	GO	biological regulation	12
GO:1905456	regulation of lymphoid progenitor cell differentiation	GO	cellular process;developmental process;regulation of biological process	10
GO:1905522	negative regulation of macrophage migration	GO	immune system process	10
GO:1905709	negative regulation of membrane permeability	GO	biological regulation	19
GO:1905809	negative regulation of synapse organization	GO	cellular process	11
GO:1905820	positive regulation of chromosome separation	GO	cellular process	18
GO:1905906	regulation of amyloid fibril formation	GO	cellular process;metabolic process;regulation of biological process	15
GO:1905939	regulation of gonad development	GO	developmental process;regulation of biological process;reproductive process	14
GO:1990253	cellular response to leucine starvation	GO	cellular process;response to stimulus	12
GO:1990403	embryonic brain development	GO	developmental process;multicellular organismal process	17
GO:1990440	positive regulation of transcription from RNA polymerase II promoter in response to endoplasmic reticulum stress	GO	cellular process;response to stimulus	11
GO:1990535	neuron projection maintenance	GO	cellular process	10
GO:2000001	regulation of DNA damage checkpoint	GO	cellular process;regulation of biological process	16
GO:2000009	negative regulation of protein localization to cell surface	GO	cellular process	12
GO:2000010	positive regulation of protein localization to cell surface	GO	cellular process	18
GO:2000035	regulation of stem cell division	GO	cellular process;regulation of biological process	11
GO:2000042	negative regulation of double-strand break repair via homologous recombination	GO	cellular process;metabolic process;response to stimulus	19
GO:2000049	positive regulation of cell-cell adhesion mediated by cadherin	GO	cellular process	11
GO:2000050	regulation of non-canonical Wnt signaling pathway	GO	cellular process;regulation of biological process;response to stimulus;signaling	26
GO:2000104	negative regulation of DNA-templated DNA replication	GO	cellular process;metabolic process	15
GO:2000105	positive regulation of DNA-templated DNA replication	GO	cellular process;metabolic process	14
GO:2000193	positive regulation of fatty acid transport	GO	regulation of biological process	25
GO:2000209	regulation of anoikis	GO	cellular process;regulation of biological process	24
GO:2000232	regulation of rRNA processing	GO	metabolic process;regulation of biological process	16
GO:2000251	positive regulation of actin cytoskeleton reorganization	GO	cellular process	19
GO:2000253	positive regulation of feeding behavior	GO	regulation of biological process	10
GO:2000317	negative regulation of T-helper 17 type immune response	GO	immune system process;response to stimulus	11
GO:2000352	negative regulation of endothelial cell apoptotic process	GO	cellular process	29
GO:2000369	regulation of clathrin-dependent endocytosis	GO	cellular process;regulation of biological process	17
GO:2000425	regulation of apoptotic cell clearance	GO	cellular process;regulation of biological process	10
GO:2000479	regulation of cAMP-dependent protein kinase activity	GO	biological regulation	19
GO:2000508	regulation of dendritic cell chemotaxis	GO	immune system process;locomotion;regulation of biological process	11
GO:2000622	regulation of nuclear-transcribed mRNA catabolic process, nonsense-mediated decay	GO	cellular process;metabolic process;regulation of biological process	11
GO:2000629	negative regulation of miRNA metabolic process	GO	metabolic process	20
GO:2000644	regulation of receptor catabolic process	GO	metabolic process;regulation of biological process	11
GO:2000648	positive regulation of stem cell proliferation	GO	cellular process	23
GO:2000678	negative regulation of transcription regulatory region DNA binding	GO	biological regulation	20
GO:2000679	positive regulation of transcription regulatory region DNA binding	GO	biological regulation	24
GO:2000696	regulation of epithelial cell differentiation involved in kidney development	GO	cellular process;developmental process;multicellular organismal process;regulation of biological process	15
GO:2000737	negative regulation of stem cell differentiation	GO	cellular process;developmental process	24
GO:2000738	positive regulation of stem cell differentiation	GO	cellular process;developmental process	20
GO:2000765	regulation of cytoplasmic translation	GO	cellular process;metabolic process;regulation of biological process	28
GO:2000773	negative regulation of cellular senescence	GO	response to stimulus	17
GO:2000810	regulation of bicellular tight junction assembly	GO	cellular process;regulation of biological process	20
GO:2000833	positive regulation of steroid hormone secretion	GO	multicellular organismal process	11
GO:2001014	regulation of skeletal muscle cell differentiation	GO	cellular process;developmental process;regulation of biological process	19
GO:2001032	regulation of double-strand break repair via nonhomologous end joining	GO	cellular process;metabolic process;regulation of biological process	29
GO:2001044	regulation of integrin-mediated signaling pathway	GO	cellular process;regulation of biological process;response to stimulus;signaling	15
GO:2001135	regulation of endocytic recycling	GO	cellular process;regulation of biological process	19
GO:2001138	regulation of phospholipid transport	GO	localization;regulation of biological process	15
GO:2001169	regulation of ATP biosynthetic process	GO	metabolic process;regulation of biological process	19
GO:2001198	regulation of dendritic cell differentiation	GO	cellular process;developmental process;immune system process;regulation of biological process	12
GO:2001212	regulation of vasculogenesis	GO	cellular process;developmental process;regulation of biological process	16
GO:2001223	negative regulation of neuron migration	GO	locomotion	10
GO:2001224	positive regulation of neuron migration	GO	locomotion	15
GO:2001225	regulation of chloride transport	GO	localization;regulation of biological process	11
GO:2001241	positive regulation of extrinsic apoptotic signaling pathway in absence of ligand	GO	cellular process;signaling	10
GO:2001267	regulation of cysteine-type endopeptidase activity involved in apoptotic signaling pathway	GO	biological regulation	17
GO:2001279	regulation of unsaturated fatty acid biosynthetic process	GO	cellular process;metabolic process;regulation of biological process	12
path:hsa01210	2-Oxocarboxylic acid metabolism	KEGG	Global and overview maps	19
path:hsa00020	Citrate cycle (TCA cycle)	KEGG	Carbohydrate metabolism	29
path:hsa00630	Glyoxylate and dicarboxylate metabolism	KEGG	Carbohydrate metabolism	29
path:hsa00650	Butanoate metabolism	KEGG	Carbohydrate metabolism	28
path:hsa00910	Nitrogen metabolism	KEGG	Energy metabolism	17
path:hsa00920	Sulfur metabolism	KEGG	Energy metabolism	10
path:hsa00061	Fatty acid biosynthesis	KEGG	Lipid metabolism	18
path:hsa00062	Fatty acid elongation	KEGG	Lipid metabolism	27
path:hsa00100	Steroid biosynthesis	KEGG	Lipid metabolism	20
path:hsa00591	Linoleic acid metabolism	KEGG	Lipid metabolism	29
path:hsa00220	Arginine biosynthesis	KEGG	Amino acid metabolism	22
path:hsa00340	Histidine metabolism	KEGG	Amino acid metabolism	22
path:hsa00430	Taurine and hypotaurine metabolism	KEGG	Metabolism of other amino acids	16
path:hsa00450	Selenocompound metabolism	KEGG	Metabolism of other amino acids	17
path:hsa00533	Glycosaminoglycan biosynthesis - keratan sulfate	KEGG	Glycan biosynthesis and metabolism	14
path:hsa00531	Glycosaminoglycan degradation	KEGG	Glycan biosynthesis and metabolism	19
path:hsa00563	Glycosylphosphatidylinositol (GPI)-anchor biosynthesis	KEGG	Glycan biosynthesis and metabolism	25
path:hsa00603	Glycosphingolipid biosynthesis - globo and isoglobo series	KEGG	Glycan biosynthesis and metabolism	15
path:hsa00604	Glycosphingolipid biosynthesis - ganglio series	KEGG	Glycan biosynthesis and metabolism	15
path:hsa00511	Other glycan degradation	KEGG	Glycan biosynthesis and metabolism	18
path:hsa00730	Thiamine metabolism	KEGG	Metabolism of cofactors and vitamins	15
path:hsa00770	Pantothenate and CoA biosynthesis	KEGG	Metabolism of cofactors and vitamins	21
path:hsa00790	Folate biosynthesis	KEGG	Metabolism of cofactors and vitamins	26
path:hsa00130	Ubiquinone and other terpenoid-quinone biosynthesis	KEGG	Metabolism of cofactors and vitamins	11
path:hsa00900	Terpenoid backbone biosynthesis	KEGG	Metabolism of terpenoids and polyketides	22
path:hsa03060	Protein export	KEGG	Folding, sorting and degradation	23
path:hsa03430	Mismatch repair	KEGG	Replication and repair	23
path:hsa03450	Non-homologous end-joining	KEGG	Replication and repair	13
path:hsa04614	Renin-angiotensin system	KEGG	Endocrine system	23
path:hsa04977	Vitamin digestion and absorption	KEGG	Digestive system	24
path:hsa04964	Proximal tubule bicarbonate reclamation	KEGG	Excretory system	22
path:hsa04966	Collecting duct acid secretion	KEGG	Excretory system	27
path:hsa04744	Phototransduction	KEGG	Sensory system	28

## Sheet: SupTable2
Sup Table 2: Summary of GO terms included in the model. We computed how many children GO terms had each top level GO term of biological processes ontology. GO terms can be a child of more than one top level GO term, so the total number of GO terms reported in the list is larger than the GO terms included in the model. Top_GO_term: GO term of level 2. Total: GO terms having at least one human gene…
Top_GO_term	Total	Initial	Prop_Initial_Total	Final	Prop_Total	Prop_Initial
cellular process	7793	3325	42.7%	759	9.7%	22.8%
metabolic process	3748	1529	40.8%	391	10.4%	25.6%
regulation of biological process	2529	1159	45.8%	193	7.6%	16.7%
developmental process	2449	976	39.9%	240	9.8%	24.6%
response to stimulus	1952	885	45.3%	180	9.2%	20.3%
multicellular organismal process	1598	645	40.4%	131	8.2%	20.3%
signaling	1133	498	44.0%	115	10.2%	23.1%
immune system process	1013	473	46.7%	61	6.0%	12.9%
localization	961	434	45.2%	101	10.5%	23.3%
biological regulation	895	366	40.9%	77	8.6%	21.0%
reproductive process	392	125	31.9%	29	7.4%	23.2%
locomotion	220	81	36.8%	16	7.3%	19.8%
biological process involved in interspecies interaction between organisms	117	50	42.7%	6	5.1%	12.0%
growth	113	39	34.5%	7	6.2%	17.9%
viral process	95	41	43.2%	12	12.6%	29.3%
pigmentation	34	16	47.1%	5	14.7%	31.3%
rhythmic process	27	13	48.1%	6	22.2%	46.2%
biomineralization	26	15	57.7%	3	11.5%	20.0%
detoxification	22	6	27.3%	0	0.0%	0.0%
biological phase	15	0	0.0%	0	0.0%	0.0%
reproduction	13	7	53.8%	0	0.0%	0.0%
nitrogen utilization	9	0	0.0%	0	0.0%	0.0%
biological process involved in intraspecies interaction between organisms	6	1	16.7%	0	0.0%	0.0%

## Sheet: SupTable3
Sup Table 3: Summary of KEGG pathways included in the model. KEGG pathways were grouped by their category. Top_Category: top network level in KEGG. Total: KEGG pathways in human. Initial: KEGG pathways included in the initial model (6,915 gene sets). Initial is obtained after removing KEGG pathways representing collections, terms that contain different independent pathways and pathways with less …
Top_Category	Total	Initial	Prop_Initial_Total	Final	Prop_Total	Prop_Initial
Metabolism	185	79	42.7%	25	13.5%	31.6%
Organismal Systems	91	74	81.3%	5	5.5%	6.8%
Genetic Information Processing	24	22	91.7%	3	12.5%	13.6%
Cellular Processes	33	11	33.3%	0	0.0%	0.0%
Environmental Information Processing	41	1	2.4%	0	0.0%	0.0%

## Sheet: SupTable4
Sup Table 4: Datasets used in the prostate cancer meta-analysis. Decipher: genetic risk of progression. Metastatis: does the tumor present metastasis. Stage: tumoral stage. Tum. prop: proportion of tumor cells in the biopsy.
Dataset	Platform	SampleSize	Covariates	Reference
TCGA-PRAD	RNA-seq	334	tumor subtype, age, race	PMID: 26544944
GSE201284	RNA-seq	123	age, tum. prop	https://www.ncbi.nlm.nih.gov/geo/query/acc.cgi?acc=GSE201284
GSE183019	RNA-seq	226	age	https://www.ncbi.nlm.nih.gov/geo/query/acc.cgi?acc=GSE183019
GSE70769	Illumina HumanHT-12 array	91	-	PMID: 26501111
GSE70768	Illumina HumanHT-12 array	122	age, tum. prop.	PMID: 26501111
GSE141551	Illumina HumanHT-12 array	503	race, age, stage	PMID: 32226005
GSE46691	Affymetrix Human Exon 1.0 ST Array	545	metastasis	PMID: 23826159
GSE21034	Affymetrix Human Exon 1.0 ST Array	150	metastasis	PMID: 20579941
GSE169038	Affymetrix Human Exon 1.0 ST Array	1131	race, decipher	PMID: 34083737

## Sheet: SupTable5
Sup Table 5: GSAS meta-analysis of prostate cancer progression. Direction: direction of the effect in each of the 9 cohorts. Effect: Meta-analysis difference between Gleason low and Gleason high samples. StdErr: Standard error of the meta-analysis effect. p.adj.BH: adjusted pvalue with the Benjamini and Hochberg’s method.
GeneSet	Term	Direction	Effect	StdErr	pvalue	p.adj.BH
GO:0048012	hepatocyte growth factor receptor signaling pathway	---------	-0.1829	0.022	8.88e-17	1.35e-13
GO:0045654	positive regulation of megakaryocyte differentiation	-----+---	-0.1881	0.0236	1.71e-15	2.59e-12
GO:1904424	regulation of GTP binding	----+----	-0.1604	0.0205	4.69e-15	7.1e-12
GO:0060623	regulation of chromosome condensation	---------	-0.1631	0.0209	5.82e-15	8.81e-12
GO:0051984	positive regulation of chromosome segregation	---------	-0.1971	0.0253	7.34e-15	1.11e-11
GO:1904668	positive regulation of ubiquitin protein ligase activity	-++-+++++	0.1876	0.0246	2.55e-14	3.86e-11
GO:1903671	negative regulation of sprouting angiogenesis	+++++++++	0.136	0.0183	1.06e-13	1.6e-10
GO:0032429	regulation of phospholipase A2 activity	---------	-0.1822	0.025	2.88e-13	4.34e-10
GO:1902969	mitotic DNA replication	-++-+++++	0.1995	0.0281	1.37e-12	2.07e-09
GO:0042537	benzene-containing compound metabolic process	-++++++++	0.0782	0.011	1.46e-12	2.2e-09
GO:0033197	response to vitamin E	-++++-+++	0.1939	0.0281	5.37e-12	8.09e-09
GO:0000076	DNA replication checkpoint signaling	+++++++++	0.14	0.0203	5.81e-12	8.76e-09
GO:0000727	double-strand break repair via break-induced replication	+--------	-0.2181	0.0318	6.68e-12	1.01e-08
GO:0000212	meiotic spindle organization	---------	-0.2173	0.0317	6.76e-12	1.02e-08
GO:0051255	spindle midzone assembly	+++++++++	0.1142	0.0173	3.8e-11	5.72e-08
GO:0046541	saliva secretion	+++++-+++	0.1297	0.0199	6.88e-11	1.03e-07
GO:0009263	deoxyribonucleotide biosynthetic process	---------	-0.1596	0.0247	9.67e-11	1.45e-07
GO:0045161	neuronal ion channel clustering	---------	-0.1739	0.027	1.11e-10	1.67e-07
GO:0150105	protein localization to cell-cell junction	-----+---	-0.1312	0.0204	1.32e-10	1.98e-07
GO:0070561	vitamin D receptor signaling pathway	----++---	-0.1634	0.0256	1.6e-10	2.4e-07
GO:0090103	cochlea morphogenesis	-+-------	-0.1501	0.0236	2.04e-10	3.05e-07
GO:0019985	translesion synthesis	---+-----	-0.1601	0.0254	2.81e-10	4.2e-07
GO:0006706	steroid catabolic process	+++++++++	0.1051	0.0167	3.29e-10	4.93e-07
GO:2000105	positive regulation of DNA-templated DNA replication	+++++++++	0.1397	0.0223	3.51e-10	5.25e-07
GO:0061430	bone trabecula morphogenesis	+--------	-0.1471	0.0236	4.38e-10	6.55e-07
GO:0007064	mitotic sister chromatid cohesion	+++++++++	0.134	0.0217	6.52e-10	9.74e-07
GO:0070601	centromeric sister chromatid cohesion	---------	-0.122	0.02	1.13e-09	1.68e-06
GO:0046827	positive regulation of protein export from nucleus	-----+--+	-0.1567	0.0259	1.5e-09	2.23e-06
GO:0031268	pseudopodium organization	-----+--+	-0.1403	0.0232	1.5e-09	2.23e-06
GO:0048634	regulation of muscle organ development	--------+	-0.101	0.0167	1.6e-09	2.38e-06
GO:0033235	positive regulation of protein sumoylation	++-++++++	0.1082	0.0179	1.68e-09	2.5e-06
GO:0033233	regulation of protein sumoylation	+-+++-+++	0.1418	0.0237	2.15e-09	3.19e-06
GO:0010457	centriole-centriole cohesion	----+----	-0.138	0.0231	2.2e-09	3.28e-06
GO:0006971	hypotonic response	----+---+	-0.1215	0.0206	3.89e-09	5.77e-06
GO:0031145	anaphase-promoting complex-dependent catabolic process	+---+----	-0.1033	0.0175	3.9e-09	5.78e-06
GO:0009068	aspartate family amino acid catabolic process	+++++++++	0.135	0.023	4.22e-09	6.26e-06
GO:0051782	negative regulation of cell division	+++-+++++	0.1269	0.0217	4.92e-09	7.29e-06
GO:0003071	renal system process involved in regulation of systemic arterial blood pressure	+++++++++	0.106	0.0181	4.93e-09	7.31e-06
GO:0098792	xenophagy	+-+++++++	0.1402	0.024	5.06e-09	7.49e-06
GO:0090231	regulation of spindle checkpoint	++++--+++	0.1193	0.0205	5.67e-09	8.39e-06
GO:0010649	regulation of cell communication by electrical coupling	-----+---	-0.1035	0.0182	1.22e-08	1.8e-05
GO:1900262	regulation of DNA-directed DNA polymerase activity	+++-+++++	0.105	0.0185	1.28e-08	1.89e-05
GO:2001032	regulation of double-strand break repair via nonhomologous end joining	+++++++++	0.0906	0.016	1.46e-08	2.16e-05
GO:0048490	anterograde synaptic vesicle transport	---+-----	-0.1265	0.0227	2.6e-08	3.83e-05
GO:0008340	determination of adult lifespan	+---+----	-0.1098	0.0198	2.96e-08	4.36e-05
GO:0061052	negative regulation of cell growth involved in cardiac muscle cell development	+++++-+++	0.12	0.0218	3.78e-08	5.57e-05
path:hsa04977	Vitamin digestion and absorption	+++++-+++	0.1078	0.0199	6.07e-08	8.93e-05
GO:0060479	lung cell differentiation	-----+---	-0.1309	0.0242	6.36e-08	9.35e-05
GO:0033079	immature T cell proliferation	-+--++---	-0.1232	0.0231	9.29e-08	0.00013662
GO:0010459	negative regulation of heart rate	+----+---	-0.0867	0.0164	1.15e-07	0.00016864
GO:1903727	positive regulation of phospholipid metabolic process	-++++++++	0.1172	0.0221	1.16e-07	0.00017088
GO:0071236	cellular response to antibiotic	+++++++++	0.1147	0.0218	1.41e-07	0.00020743
GO:0070213	protein auto-ADP-ribosylation	+++++-+++	0.1122	0.0214	1.52e-07	0.00022239
GO:0009950	dorsal/ventral axis specification	+++++++++	0.0958	0.0183	1.54e-07	0.00022576
GO:0051315	attachment of mitotic spindle microtubules to kinetochore	-+--+----	-0.1199	0.0229	1.57e-07	0.00022912
GO:0007135	meiosis II	-++-+++++	0.1078	0.0207	1.83e-07	0.00026758
GO:0051988	regulation of attachment of spindle microtubules to kinetochore	+++++++++	0.0956	0.0184	2.15e-07	0.00031418
GO:0035461	vitamin transmembrane transport	++++-++++	0.1171	0.0226	2.18e-07	0.00031864
GO:0090399	replicative senescence	-+-------	-0.1102	0.0214	2.46e-07	0.00035931
GO:0051131	chaperone-mediated protein complex assembly	-+---+--+	-0.0803	0.0157	2.91e-07	0.00042515
GO:0051123	RNA polymerase II preinitiation complex assembly	----++---	-0.0897	0.0176	3.31e-07	0.00048318
GO:0034138	toll-like receptor 3 signaling pathway	-----+---	-0.1597	0.0314	3.57e-07	0.00052029
GO:0034356	NAD biosynthesis via nicotinamide riboside salvage pathway	-+-------	-0.1284	0.0252	3.6e-07	0.00052358
GO:0043922	negative regulation by host of viral transcription	+-++-++++	0.0715	0.0141	3.68e-07	0.00053588
GO:1900272	negative regulation of long-term synaptic potentiation	----+---+	-0.1678	0.0332	4.26e-07	0.00061926
GO:0098760	response to interleukin-7	----++---	-0.1446	0.0286	4.38e-07	0.00063685
GO:0051299	centrosome separation	+++++++++	0.0688	0.0136	4.47e-07	0.00064933
GO:0031442	positive regulation of mRNA 3'-end processing	-----+---	-0.1506	0.0299	4.86e-07	0.00070461
GO:0060231	mesenchymal to epithelial transition	+--++++++	0.1164	0.0231	4.91e-07	0.00071224
GO:0006999	nuclear pore organization	++++--+++	0.1314	0.0262	5.3e-07	0.00076783
GO:0045176	apical protein localization	+++++-+++	0.1096	0.0219	5.55e-07	0.00080335
GO:1902547	regulation of cellular response to vascular endothelial growth factor stimulus	-+-------	-0.1234	0.0247	5.91e-07	0.0008546
path:hsa00511	Other glycan degradation	----+----	-0.1235	0.0248	6.53e-07	0.00094424
GO:0045606	positive regulation of epidermal cell differentiation	++++-+++-	0.1029	0.0207	6.72e-07	0.00097104
GO:0010766	negative regulation of sodium ion transport	++-++++++	0.0931	0.0188	7.08e-07	0.00102163
GO:0045023	G0 to G1 transition	--+-++--+	-0.1339	0.0271	7.61e-07	0.00109856
GO:0048011	neurotrophin TRK receptor signaling pathway	++-+-++++	0.1089	0.0222	8.93e-07	0.00128727
GO:0022010	central nervous system myelination	++-++++++	0.198	0.0405	9.86e-07	0.00142054
GO:1902915	negative regulation of protein polyubiquitination	-+--++---	-0.1299	0.0267	1.15e-06	0.00165168
GO:0006570	tyrosine metabolic process	+++++-+++	0.0833	0.0171	1.19e-06	0.00171673
GO:1905820	positive regulation of chromosome separation	++--+++++	0.0841	0.0173	1.21e-06	0.00173854
GO:0045722	positive regulation of gluconeogenesis	--+------	-0.0978	0.0202	1.22e-06	0.00175314
GO:0006312	mitotic recombination	--+------	-0.1108	0.023	1.47e-06	0.00211666
GO:0006271	DNA strand elongation involved in DNA replication	---+-----	-0.1217	0.0254	1.6e-06	0.00229026
GO:0070417	cellular response to cold	++++--+++	0.0886	0.0185	1.62e-06	0.00232451
GO:0071459	protein localization to chromosome, centromeric region	+-++-++++	0.0844	0.0176	1.62e-06	0.00232451
GO:0043217	myelin maintenance	+----+---	-0.1061	0.0221	1.64e-06	0.00234132
GO:0070091	glucagon secretion	++++--+++	0.1142	0.0241	2.19e-06	0.00313103
path:hsa00531	Glycosaminoglycan degradation	----+----	-0.1079	0.0228	2.22e-06	0.00316888
GO:0033860	regulation of NAD(P)H oxidase activity	-----+---	-0.132	0.0279	2.32e-06	0.00331242
GO:0008334	histone mRNA metabolic process	++-++-++-	0.1191	0.0255	2.9e-06	0.00413692
path:hsa00340	Histidine metabolism	-++++++++	0.1054	0.0226	3.04e-06	0.00433808
GO:0031055	chromatin remodeling at centromere	---+-----	-0.0899	0.0194	3.43e-06	0.00489546
GO:0030810	positive regulation of nucleotide biosynthetic process	++-++++++	0.0765	0.0165	3.45e-06	0.00491055
GO:0043984	histone H4-K16 acetylation	-++++-+++	0.0706	0.0152	3.54e-06	0.00503954
GO:0006144	purine nucleobase metabolic process	++++-+++-	0.119	0.0257	3.63e-06	0.00515838
GO:0006595	polyamine metabolic process	+--------	-0.1228	0.0268	4.49e-06	0.00638478
GO:0060706	cell differentiation involved in embryonic placenta development	+++++-++-	0.1101	0.024	4.6e-06	0.00653092
GO:0031649	heat generation	----+----	-0.1035	0.0226	4.81e-06	0.00682878
GO:0071389	cellular response to mineralocorticoid stimulus	+-+++-+++	0.0902	0.0198	4.98e-06	0.00707088
path:hsa03430	Mismatch repair	+++++-+++	0.099	0.0217	5.24e-06	0.00743174
GO:0034638	phosphatidylcholine catabolic process	-+-------	-0.0898	0.0197	5.34e-06	0.00756111
GO:0007614	short-term memory	--+--+---	-0.1123	0.0247	5.42e-06	0.00767897
GO:2000251	positive regulation of actin cytoskeleton reorganization	+-+++-++-	0.089	0.0196	5.65e-06	0.00799051
GO:0046618	xenobiotic export from cell	++++++++-	0.1062	0.0234	5.71e-06	0.00807677
GO:0035767	endothelial cell chemotaxis	-+-++++++	0.0813	0.0179	5.94e-06	0.00839746
GO:0000054	ribosomal subunit export from nucleus	++++--+++	0.1116	0.0248	6.67e-06	0.00941522
GO:0090169	regulation of spindle assembly	+++-+++++	0.0952	0.0212	6.74e-06	0.0095045
GO:0007063	regulation of sister chromatid cohesion	+-+++++++	0.0679	0.0152	7.42e-06	0.0104664
GO:0046112	nucleobase biosynthetic process	-----+---	-0.1175	0.0263	7.55e-06	0.0106365
GO:0033327	Leydig cell differentiation	+-++-++++	0.0957	0.0214	7.58e-06	0.0106769
GO:0002474	antigen processing and presentation of peptide antigen via MHC class I	--------+	-0.1049	0.0234	7.63e-06	0.0107326
GO:0097421	liver regeneration	---+-----	-0.095	0.0212	7.66e-06	0.0107728
GO:0007191	adenylate cyclase-activating dopamine receptor signaling pathway	--+-+----	-0.1134	0.0254	7.75e-06	0.0108859
GO:0032025	response to cobalt ion	--+------	-0.1127	0.0252	7.87e-06	0.0110425
GO:0000098	sulfur amino acid catabolic process	++-+--+++	0.0877	0.0197	8.12e-06	0.011398
path:hsa00220	Arginine biosynthesis	---------	-0.0882	0.0198	8.23e-06	0.0115441
GO:0010944	negative regulation of transcription by competitive promoter binding	--+--+---	-0.1003	0.0226	9.27e-06	0.0129929
GO:0045737	positive regulation of cyclin-dependent protein serine/threonine kinase activity	----+----	-0.0913	0.0206	9.56e-06	0.0133868
GO:0043968	histone H2A acetylation	++++-++++	0.0741	0.0168	1.02e-05	0.0141998
GO:0000289	nuclear-transcribed mRNA poly(A) tail shortening	++++-++++	0.0945	0.0214	1.03e-05	0.0143714
GO:0043248	proteasome assembly	+++++-++-	0.1319	0.0299	1.03e-05	0.0143891
GO:0048557	embryonic digestive tract morphogenesis	-++------	-0.1217	0.0276	1.04e-05	0.0145603
GO:0060670	branching involved in labyrinthine layer morphogenesis	----+----	-0.1107	0.0251	1.05e-05	0.0146336
GO:1901569	fatty acid derivative catabolic process	+-++--+++	0.0855	0.0195	1.18e-05	0.0164074
GO:0097202	activation of cysteine-type endopeptidase activity	---+-----	-0.1264	0.0289	1.2e-05	0.0167578
GO:0071636	positive regulation of transforming growth factor beta production	--+--+---	-0.0965	0.0221	1.21e-05	0.0167736
GO:0033151	V(D)J recombination	-----+---	-0.1113	0.0254	1.22e-05	0.0170258
GO:0050650	chondroitin sulfate proteoglycan biosynthetic process	-+------+	-0.0802	0.0183	1.23e-05	0.0170831
GO:0051307	meiotic chromosome separation	---+-----	-0.1038	0.0238	1.29e-05	0.0179042
GO:0062009	secondary palate development	+-+------	-0.0984	0.0226	1.32e-05	0.0182661
GO:0051095	regulation of helicase activity	----+----	-0.0567	0.013	1.36e-05	0.0188216
GO:0031573	mitotic intra-S DNA damage checkpoint signaling	----+----	-0.0908	0.0209	1.43e-05	0.0198475
GO:0034389	lipid droplet organization	--+-++--+	-0.09	0.0208	1.5e-05	0.0207473
GO:0048711	positive regulation of astrocyte differentiation	---++-++-	0.1011	0.0237	1.93e-05	0.0267389
GO:0001325	formation of extrachromosomal circular DNA	---++----	-0.073	0.0172	2.13e-05	0.0294302
GO:0072497	mesenchymal stem cell differentiation	---------	-0.0983	0.0233	2.48e-05	0.0342874
GO:0048308	organelle inheritance	++-+-++++	0.0868	0.0206	2.52e-05	0.0347874
GO:0033540	fatty acid beta-oxidation using acyl-CoA oxidase	+---+--+-	-0.0622	0.0148	2.53e-05	0.0349692
GO:0006285	base-excision repair, AP site formation	-+--+----	-0.0919	0.0218	2.59e-05	0.0357575
GO:1904706	negative regulation of vascular associated smooth muscle cell proliferation	--+-----+	-0.0996	0.0237	2.61e-05	0.0359382
path:hsa01210	2-Oxocarboxylic acid metabolism	------+--	-0.093	0.0222	2.77e-05	0.038074
GO:0002052	positive regulation of neuroblast proliferation	----+----	-0.098	0.0234	2.88e-05	0.0396013
GO:0010800	positive regulation of peptidyl-threonine phosphorylation	+--++-++-	0.0755	0.0181	2.98e-05	0.0409887
GO:0044342	type B pancreatic cell proliferation	---------	-0.1067	0.0257	3.41e-05	0.0468946
GO:0044346	fibroblast apoptotic process	--+-+----	-0.1126	0.0272	3.42e-05	0.0469703
GO:0009310	amine catabolic process	++++--++-	0.0878	0.0212	3.47e-05	0.0476084
GO:0031639	plasminogen activation	-----+---	-0.0754	0.0183	3.59e-05	0.0492326
GO:0071025	RNA surveillance	----++---	-0.125	0.0303	3.63e-05	0.0496899
GO:0006171	cAMP biosynthetic process	++-++++++	0.096	0.0232	3.64e-05	0.0498042
GO:0016114	terpenoid biosynthetic process	+++++++++	0.0731	0.0177	3.67e-05	0.0502056
GO:0042754	negative regulation of circadian rhythm	-++-+----	-0.097	0.0235	3.8e-05	0.051946
GO:0035630	bone mineralization involved in bone maturation	+++++-+++	0.0631	0.0153	3.82e-05	0.0521129
GO:1903427	negative regulation of reactive oxygen species biosynthetic process	----+----	-0.0699	0.017	3.99e-05	0.0544499
GO:1904181	positive regulation of membrane depolarization	----+----	-0.1146	0.028	4.18e-05	0.0569606
GO:0072531	pyrimidine-containing compound transmembrane transport	+--+--+++	0.1023	0.025	4.22e-05	0.0574641
GO:2001223	negative regulation of neuron migration	++++--++-	0.1177	0.0288	4.3e-05	0.0586205
GO:0032469	endoplasmic reticulum calcium ion homeostasis	-++-----+	-0.1123	0.0275	4.37e-05	0.0594893
GO:0006379	mRNA cleavage	----+----	-0.0727	0.0178	4.44e-05	0.0603568
GO:0048385	regulation of retinoic acid receptor signaling pathway	++-+--+++	0.096	0.0236	4.6e-05	0.0624461
GO:0014821	phasic smooth muscle contraction	+-++++++-	0.0905	0.0222	4.66e-05	0.0632149
GO:0034086	maintenance of sister chromatid cohesion	----++---	-0.1189	0.0292	4.72e-05	0.0640233
GO:0060716	labyrinthine layer blood vessel development	+--+-----	-0.0977	0.0242	5.42e-05	0.0734274
GO:0032926	negative regulation of activin receptor signaling pathway	--+--+---	-0.0827	0.0206	5.8e-05	0.0785358
GO:1901978	positive regulation of cell cycle checkpoint	---------	-0.0879	0.0219	5.81e-05	0.0786539
GO:0009143	nucleoside triphosphate catabolic process	+--------	-0.0811	0.0202	5.96e-05	0.0806117
GO:0031000	response to caffeine	++-------	-0.0833	0.0208	6.06e-05	0.0819447
GO:0010831	positive regulation of myotube differentiation	-+---+---	-0.0722	0.018	6.07e-05	0.0819517
GO:0006491	N-glycan processing	++++-++++	0.0798	0.0199	6.3e-05	0.0850635
GO:0051386	regulation of neurotrophin TRK receptor signaling pathway	---++----	-0.1115	0.0279	6.31e-05	0.0851489
GO:0032486	Rap protein signal transduction	+++++-+++	0.088	0.022	6.43e-05	0.086636
GO:0060628	regulation of ER to Golgi vesicle-mediated transport	+--+--++-	0.0897	0.0225	6.67e-05	0.0898584
GO:1990253	cellular response to leucine starvation	----+++-+	-0.0844	0.0213	7.5e-05	0.10091
GO:0002566	somatic diversification of immune receptors via somatic mutation	+++-+++++	0.0757	0.0192	8.3e-05	0.111662
GO:0060456	positive regulation of digestive system process	-----+--+	-0.0757	0.0192	8.35e-05	0.112278
GO:0006000	fructose metabolic process	+++++++++	0.0962	0.0245	8.46e-05	0.113564
path:hsa00604	Glycosphingolipid biosynthesis - ganglio series	+++--++++	0.0905	0.0231	8.9e-05	0.119478
GO:0071514	genomic imprinting	+++++-++-	0.0723	0.0185	8.93e-05	0.119738
GO:1902224	ketone body metabolic process	-----+---	-0.0672	0.0172	9.04e-05	0.121069
GO:0045117	azole transmembrane transport	+--++----	-0.0978	0.025	9.14e-05	0.122331
GO:0045540	regulation of cholesterol biosynthetic process	+-++-++++	0.0958	0.0245	9.28e-05	0.124113
GO:0044771	meiotic cell cycle phase transition	-+++-----	-0.1034	0.0265	9.36e-05	0.125183
GO:0031645	negative regulation of nervous system process	-++-++++-	0.06	0.0154	9.38e-05	0.12537
GO:0030277	maintenance of gastrointestinal epithelium	-----+--+	-0.0603	0.0154	9.56e-05	0.127666
GO:0003222	ventricular trabecula myocardium morphogenesis	---------	-0.082	0.021	9.69e-05	0.129318
GO:0055057	neuroblast division	+++++-+++	0.0864	0.0222	9.96e-05	0.132727
GO:0008053	mitochondrial fusion	----++--+	-0.1077	0.0278	0.0001062	0.141458
GO:0038203	TORC2 signaling	++++-+++-	0.0702	0.0181	0.0001083	0.144147
GO:0001919	regulation of receptor recycling	++++-++++	0.0716	0.0185	0.0001134	0.150822
GO:2000104	negative regulation of DNA-templated DNA replication	---+-+---	-0.0887	0.023	0.0001169	0.15536
GO:1902236	negative regulation of endoplasmic reticulum stress-induced intrinsic apoptotic signaling pathway	---------	-0.0785	0.0204	0.0001182	0.15697
GO:0042182	ketone catabolic process	++-++++++	0.0902	0.0234	0.0001185	0.157249
GO:1902307	positive regulation of sodium ion transmembrane transport	+--+-++++	0.0754	0.0196	0.0001205	0.159783
GO:1905906	regulation of amyloid fibril formation	-----++-+	-0.1008	0.0263	0.0001236	0.16377
GO:0030497	fatty acid elongation	--+-++--+	-0.0796	0.0207	0.0001248	0.165235
GO:1901030	positive regulation of mitochondrial outer membrane permeabilization involved in apoptotic signaling pathway	---------	-0.0787	0.0205	0.0001255	0.166037
GO:0042117	monocyte activation	---+----+	-0.0862	0.0225	0.0001276	0.168687
GO:0032528	microvillus organization	--+-++--+	-0.0622	0.0162	0.0001287	0.170013
GO:0033689	negative regulation of osteoblast proliferation	++-++++++	0.1002	0.0262	0.0001295	0.17094
GO:1990403	embryonic brain development	-----+---	-0.0888	0.0233	0.000135	0.178065
GO:0042634	regulation of hair cycle	-++------	-0.0653	0.0172	0.0001441	0.189924
GO:0014819	regulation of skeletal muscle contraction	+++++-++-	0.1073	0.0283	0.0001507	0.198472
GO:0010225	response to UV-C	+-------+	-0.0686	0.0182	0.0001634	0.215034
GO:0006972	hyperosmotic response	---+-+---	-0.0649	0.0172	0.0001659	0.218159
GO:0033189	response to vitamin A	++-+++++-	0.0718	0.0192	0.0001857	0.24401
GO:0048102	autophagic cell death	+++-+++++	0.0924	0.0247	0.0001893	0.248551
GO:0061003	positive regulation of dendritic spine morphogenesis	-+++-++++	0.0761	0.0205	0.0002059	0.270141
GO:0031053	primary miRNA processing	+---++---	-0.0721	0.0195	0.0002125	0.278587
GO:2000678	negative regulation of transcription regulatory region DNA binding	+++++++++	0.0647	0.0175	0.0002141	0.280471
GO:0014029	neural crest formation	+++-++++-	0.0948	0.0257	0.00022	0.28798
GO:1900006	positive regulation of dendrite development	+--+++++-	0.0917	0.0248	0.0002215	0.289722
GO:2001241	positive regulation of extrinsic apoptotic signaling pathway in absence of ligand	+-+++-+++	0.0838	0.0228	0.0002331	0.304662
GO:0051608	histamine transport	-----+---	-0.0829	0.0225	0.0002339	0.305473
GO:0070076	histone lysine demethylation	-+--++---	-0.0369	0.01	0.0002399	0.31307
GO:0042753	positive regulation of circadian rhythm	-+-------	-0.0604	0.0164	0.0002406	0.313742
GO:0010960	magnesium ion homeostasis	+++++-+++	0.102	0.0278	0.0002475	0.322493
GO:0002693	positive regulation of cellular extravasation	----++--+	-0.082	0.0224	0.0002509	0.326672
GO:1904814	regulation of protein localization to chromosome, telomeric region	+++++-++-	0.0873	0.024	0.0002749	0.357645
GO:0001832	blastocyst growth	+++++-+++	0.0735	0.0202	0.0002759	0.35867
GO:0070977	bone maturation	-+----+-+	-0.0613	0.0169	0.0002813	0.365409
GO:0060442	branching involved in prostate gland morphogenesis	-+--+----	-0.0862	0.0238	0.0002885	0.374473
GO:0046931	pore complex assembly	++++--+++	0.0703	0.0194	0.0002919	0.378594
GO:0055062	phosphate ion homeostasis	++-+-+++-	0.0904	0.025	0.000296	0.383616
GO:0035988	chondrocyte proliferation	-----++--	-0.0739	0.0204	0.0003034	0.392903
GO:0070341	fat cell proliferation	-+-+--+++	0.0727	0.0201	0.0003059	0.395835
GO:0060445	branching involved in salivary gland morphogenesis	--+-+---+	-0.0774	0.0215	0.0003218	0.416087
GO:0009235	cobalamin metabolic process	-----+---	-0.0756	0.021	0.0003225	0.41667
GO:0060736	prostate gland growth	+-++--+++	0.0745	0.0207	0.0003271	0.422286
GO:0044090	positive regulation of vacuole organization	+-+-+----	-0.0667	0.0186	0.0003319	0.428151
GO:0048755	branching morphogenesis of a nerve	+-------+	-0.0836	0.0233	0.0003399	0.438131
GO:0006349	regulation of gene expression by genomic imprinting	-----+---	-0.0474	0.0132	0.0003405	0.438564
GO:0032329	serine transport	---+-+--+	-0.1064	0.0298	0.0003544	0.456113
GO:1903265	positive regulation of tumor necrosis factor-mediated signaling pathway	-----+--+	-0.0452	0.0127	0.000369	0.474534
GO:0032042	mitochondrial DNA metabolic process	----++--+	-0.0749	0.021	0.0003721	0.478148
GO:0097152	mesenchymal cell apoptotic process	++-++-+++	0.0688	0.0193	0.000374	0.480216
GO:1905709	negative regulation of membrane permeability	+++++++++	0.0612	0.0173	0.0003943	0.505887
GO:0033145	positive regulation of intracellular steroid hormone receptor signaling pathway	+-++-+++-	0.074	0.0209	0.0004105	0.526261
GO:0045475	locomotor rhythm	+--------	-0.0774	0.0219	0.0004172	0.534433
GO:2000738	positive regulation of stem cell differentiation	--+--+--+	-0.1064	0.0303	0.0004381	0.560768
GO:0030575	nuclear body organization	++++++++-	0.0617	0.0176	0.0004487	0.573887
GO:0070199	establishment of protein localization to chromosome	+--++-++-	0.0539	0.0154	0.0004604	0.588391
GO:0006298	mismatch repair	+++++++++	0.0647	0.0185	0.0004616	0.589463
GO:0051645	Golgi localization	--+-----+	-0.0732	0.0209	0.0004622	0.589767
GO:0051974	negative regulation of telomerase activity	+--+-++++	0.087	0.0249	0.0004719	0.601673
GO:0015802	basic amino acid transport	-----+---	-0.0824	0.0236	0.0004852	0.618145
GO:1902043	positive regulation of extrinsic apoptotic signaling pathway via death domain receptors	+-+++-++-	0.0764	0.0219	0.0004857	0.618296
GO:0046823	negative regulation of nucleocytoplasmic transport	++++--+++	0.108	0.031	0.0004873	0.619846
GO:0046459	short-chain fatty acid metabolic process	-++++++++	0.0832	0.0238	0.0004883	0.620629
GO:0003413	chondrocyte differentiation involved in endochondral bone morphogenesis	-----++--	-0.0822	0.0236	0.000495	0.62865
GO:0035404	histone-serine phosphorylation	---+-----	-0.0777	0.0224	0.0005125	0.650362
GO:0090493	catecholamine uptake	++++--+++	0.0837	0.0241	0.0005243	0.664812
GO:0015697	quaternary ammonium group transport	+--++-+++	0.0784	0.0227	0.0005439	0.689121
GO:0007549	dosage compensation	----++---	-0.0885	0.0256	0.0005523	0.699212
GO:0000963	mitochondrial RNA processing	++++--++-	0.0799	0.0232	0.0005859	0.741163
GO:0043171	peptide catabolic process	-+++-++++	0.0626	0.0182	0.0005867	0.741589
GO:0045605	negative regulation of epidermal cell differentiation	-+---+--+	-0.0494	0.0144	0.0005978	0.755021
GO:1900029	positive regulation of ruffle assembly	-+++-----	-0.0789	0.023	0.0006164	0.777897
GO:0072111	cell proliferation involved in kidney development	---++++++	0.0657	0.0192	0.0006272	0.790899
GO:0014848	urinary tract smooth muscle contraction	--+--+--+	-0.088	0.0257	0.0006288	0.792288
GO:0002115	store-operated calcium entry	++-+-+++-	0.0843	0.0247	0.0006454	0.812559
GO:0070584	mitochondrion morphogenesis	+--+-+++-	0.0669	0.0196	0.0006596	0.829777
GO:0042670	retinal cone cell differentiation	+++-+++++	0.0796	0.0234	0.0006619	0.832008
GO:0036092	phosphatidylinositol-3-phosphate biosynthetic process	-+---+---	-0.0646	0.019	0.0006647	0.834863
GO:1904666	regulation of ubiquitin protein ligase activity	--+-+----	-0.0609	0.0179	0.000668	0.83834
GO:2000035	regulation of stem cell division	-+-------	-0.0804	0.0237	0.0006829	0.856357
GO:0010801	negative regulation of peptidyl-threonine phosphorylation	---++++++	0.0751	0.0221	0.0006984	0.875095
GO:0006828	manganese ion transport	----++---	-0.073	0.0216	0.0007282	0.911706
GO:0009226	nucleotide-sugar biosynthetic process	+++-+++++	0.0962	0.0285	0.0007303	0.913605
GO:0051204	protein insertion into mitochondrial membrane	--------+	-0.0541	0.016	0.0007335	0.916875
GO:0010452	histone H3-K36 methylation	-+--++---	-0.0802	0.0238	0.000752	0.939248
GO:0010745	negative regulation of macrophage derived foam cell differentiation	-++++-++-	0.0803	0.0239	0.0007891	0.984797
GO:0006833	water transport	----++---	-0.0803	0.024	0.0008168	1
GO:0051798	positive regulation of hair follicle development	+--+++++-	0.0776	0.0232	0.0008194	1
GO:0006515	protein quality control for misfolded or incompletely synthesized proteins	-----+--+	-0.0631	0.019	0.0009111	1
GO:1903054	negative regulation of extracellular matrix organization	++-+--+++	0.0712	0.0215	0.000916	1
GO:0072576	liver morphogenesis	-+-++++--	0.0811	0.0245	0.0009271	1
GO:2000232	regulation of rRNA processing	--+-++--+	-0.0808	0.0245	0.0009452	1
GO:0001702	gastrulation with mouth forming second	--+--+---	-0.071	0.0215	0.0009542	1
GO:0034616	response to laminar fluid shear stress	+-+-----+	-0.0888	0.0269	0.0009564	1
GO:0032060	bleb assembly	++------+	-0.1226	0.0372	0.0009663	1
GO:0070206	protein trimerization	---------	-0.0496	0.015	0.000971	1
GO:1903019	negative regulation of glycoprotein metabolic process	+++-+++++	0.0567	0.0172	0.0009773	1
GO:0036159	inner dynein arm assembly	++-++-+++	0.0646	0.0196	0.0009823	1
GO:0045056	transcytosis	+-++--++-	0.0778	0.0236	0.000987	1
GO:1904376	negative regulation of protein localization to cell periphery	+++++++++	0.0577	0.0176	0.001012	1
GO:2000629	negative regulation of miRNA metabolic process	-++--+---	-0.0771	0.0235	0.001036	1
GO:0009129	pyrimidine nucleoside monophosphate metabolic process	-++--+--+	-0.0629	0.0192	0.00105	1
GO:1902175	regulation of oxidative stress-induced intrinsic apoptotic signaling pathway	+-+-----+	-0.0712	0.0217	0.001051	1
GO:0072710	response to hydroxyurea	+--+-----	-0.0724	0.0222	0.001074	1
GO:1902237	positive regulation of endoplasmic reticulum stress-induced intrinsic apoptotic signaling pathway	---++----	-0.073	0.0224	0.001102	1
GO:0072520	seminiferous tubule development	-++------	-0.0717	0.022	0.001111	1
GO:0014850	response to muscle activity	-++--+--+	-0.0814	0.025	0.001114	1
GO:1902285	semaphorin-plexin signaling pathway involved in neuron projection guidance	+--+-----	-0.0722	0.0222	0.001157	1
GO:0006896	Golgi to vacuole transport	+++-+++++	0.0716	0.0221	0.001162	1
GO:0050849	negative regulation of calcium-mediated signaling	+--+-----	-0.0834	0.0257	0.001179	1
GO:0010390	histone monoubiquitination	--+--+---	-0.0657	0.0203	0.001183	1
GO:0006359	regulation of transcription by RNA polymerase III	++++--+++	0.0661	0.0204	0.001187	1
GO:0000338	protein deneddylation	-++-+++-+	-0.1052	0.0325	0.00121	1
GO:0033182	regulation of histone ubiquitination	--+--+--+	-0.1048	0.0324	0.001233	1
GO:0060287	epithelial cilium movement involved in determination of left/right asymmetry	-++++-+++	0.0612	0.019	0.001275	1
GO:1903867	extraembryonic membrane development	-++-++---	-0.0725	0.0225	0.001279	1
GO:0032905	transforming growth factor beta1 production	++++++-++	0.0998	0.031	0.001289	1
GO:0036035	osteoclast development	-++--+--+	-0.0704	0.0219	0.001291	1
GO:0090153	regulation of sphingolipid biosynthetic process	------+--	-0.0886	0.0276	0.001339	1
GO:0055003	cardiac myofibril assembly	+----+---	-0.0843	0.0263	0.00134	1
GO:1904321	response to forskolin	--+------	-0.101	0.0315	0.00134	1
GO:0002076	osteoblast development	+--++++++	0.0626	0.0195	0.00135	1
GO:0097205	renal filtration	++-+--++-	0.0765	0.0239	0.001353	1
GO:0051764	actin crosslink formation	-----+--+	-0.0885	0.0277	0.001385	1
GO:1990535	neuron projection maintenance	-+--+----	-0.0694	0.0217	0.001414	1
GO:0021670	lateral ventricle development	-++-+----	-0.0738	0.0233	0.001499	1
GO:0060742	epithelial cell differentiation involved in prostate gland development	++-------	-0.0618	0.0195	0.001511	1
GO:0035860	glial cell-derived neurotrophic factor receptor signaling pathway	++-+--+++	0.076	0.024	0.001537	1
GO:0015936	coenzyme A metabolic process	--+---+-+	-0.0528	0.0167	0.001545	1
GO:0070723	response to cholesterol	+--++++++	0.0792	0.025	0.001551	1
GO:0010884	positive regulation of lipid storage	+-+-+----	-0.0657	0.0208	0.001569	1
GO:0042403	thyroid hormone metabolic process	+-+++-++-	0.052	0.0165	0.001586	1
GO:0031054	pre-miRNA processing	+-+++++++	0.0643	0.0204	0.00159	1
GO:2000765	regulation of cytoplasmic translation	+++++-++-	0.0885	0.028	0.001602	1
GO:0034333	adherens junction assembly	+--+-+++-	0.0888	0.0282	0.001628	1
GO:0016556	mRNA modification	--+-++---	-0.0662	0.021	0.00164	1
GO:0010893	positive regulation of steroid biosynthetic process	+-++-++++	0.0551	0.0175	0.001688	1
GO:1902459	positive regulation of stem cell population maintenance	++++-+++-	0.0954	0.0304	0.001701	1
GO:0007271	synaptic transmission, cholinergic	++++-+++-	0.0568	0.0181	0.001726	1
GO:1901798	positive regulation of signal transduction by p53 class mediator	--++--+++	0.0543	0.0173	0.001733	1
GO:0003299	muscle hypertrophy in response to stress	+-+++-++-	0.0615	0.0197	0.001806	1
GO:0060384	innervation	+--++-++-	0.0802	0.0258	0.001889	1
GO:0031445	regulation of heterochromatin assembly	++++--+++	0.0785	0.0253	0.0019	1
GO:0032780	negative regulation of ATP-dependent activity	++++-++++	0.0591	0.0191	0.001997	1
GO:0022011	myelination in peripheral nervous system	-----+---	-0.0752	0.0244	0.002004	1
GO:0034770	histone H4-K20 methylation	+--+----+	-0.04	0.0129	0.002012	1
GO:0071599	otic vesicle development	--+--+---	-0.0716	0.0232	0.002025	1
GO:0140354	lipid import into cell	----+-+--	-0.0584	0.0189	0.002035	1
GO:0033690	positive regulation of osteoblast proliferation	+++++++++	0.0732	0.0238	0.002067	1
GO:0046007	negative regulation of activated T cell proliferation	-+++-----	-0.0795	0.0258	0.002069	1
GO:0098917	retrograde trans-synaptic signaling	++-++-+++	0.0718	0.0233	0.002073	1
GO:0060457	negative regulation of digestive system process	++-++-++-	0.0707	0.023	0.002086	1
GO:0016078	tRNA catabolic process	+++++-+++	0.0647	0.0211	0.0022	1
GO:0033504	floor plate development	++-+-++++	0.0686	0.0224	0.002209	1
GO:0016137	glycoside metabolic process	-+++-++++	0.0666	0.0218	0.002213	1
GO:0034063	stress granule assembly	++-+--++-	0.0723	0.0236	0.002227	1
GO:0034114	regulation of heterotypic cell-cell adhesion	-++--+--+	-0.075	0.0246	0.002253	1
GO:0036376	sodium ion export across plasma membrane	----+----	-0.0669	0.0219	0.002293	1
GO:0042159	lipoprotein catabolic process	-+------+	-0.0633	0.0208	0.002309	1
GO:2001224	positive regulation of neuron migration	++-++-+++	0.0538	0.0177	0.002402	1
GO:0010917	negative regulation of mitochondrial membrane potential	+++++++++	0.0742	0.0244	0.002405	1
GO:0045922	negative regulation of fatty acid metabolic process	-+----+-+	-0.0567	0.0187	0.00242	1
GO:0046514	ceramide catabolic process	-+++-++++	0.0643	0.0212	0.002462	1
GO:0060055	angiogenesis involved in wound healing	+-++-++++	0.0494	0.0163	0.002469	1
GO:0030318	melanocyte differentiation	++--+----	-0.0796	0.0263	0.002498	1
GO:0045292	mRNA cis splicing, via spliceosome	---------	-0.0623	0.0206	0.002523	1
GO:0001886	endothelial cell morphogenesis	-++++++++	0.0866	0.0287	0.002537	1
GO:0070391	response to lipoteichoic acid	+-+++-+-+	0.0762	0.0252	0.00256	1
GO:0015810	aspartate transmembrane transport	+-+++-+++	0.1082	0.0359	0.002561	1
GO:0032026	response to magnesium ion	+-+++++++	0.0748	0.0248	0.002571	1
GO:0043508	negative regulation of JUN kinase activity	+-+++++++	0.0638	0.0212	0.002591	1
GO:0006817	phosphate ion transport	++++---++	0.0501	0.0166	0.002598	1
GO:0045723	positive regulation of fatty acid biosynthetic process	+--++-+++	0.0582	0.0194	0.002638	1
GO:0045116	protein neddylation	---------	-0.0575	0.0191	0.00266	1
GO:0044321	response to leptin	----+---+	-0.064	0.0213	0.002675	1
GO:0042135	neurotransmitter catabolic process	-+---+--+	-0.0752	0.0251	0.002719	1
GO:0071871	response to epinephrine	------+--	-0.0632	0.0211	0.002754	1
GO:2000193	positive regulation of fatty acid transport	+--+--+++	0.0643	0.0215	0.002758	1
GO:0150146	cell junction disassembly	+-+++++++	0.0793	0.0265	0.002772	1
GO:0071071	regulation of phospholipid biosynthetic process	+++++-++-	0.0666	0.0223	0.002791	1
GO:0007039	protein catabolic process in the vacuole	----++---	-0.0523	0.0175	0.002832	1
GO:0018230	peptidyl-L-cysteine S-palmitoylation	----+---+	-0.0464	0.0156	0.00287	1
GO:0048262	determination of dorsal/ventral asymmetry	-+----+-+	-0.0681	0.0229	0.002954	1
path:hsa00920	Sulfur metabolism	+++++-+++	0.0821	0.0276	0.002973	1
GO:0032239	regulation of nucleobase-containing compound transport	----++--+	-0.099	0.0333	0.002986	1
GO:0043650	dicarboxylic acid biosynthetic process	-++++++++	0.0683	0.0231	0.003098	1
GO:1903672	positive regulation of sprouting angiogenesis	++-+--+++	0.0534	0.018	0.003098	1
GO:0046835	carbohydrate phosphorylation	++++--+++	0.0646	0.0218	0.003106	1
GO:0035455	response to interferon-alpha	---------	-0.0789	0.0267	0.003147	1
GO:0009713	catechol-containing compound biosynthetic process	--+-++---	-0.0672	0.0228	0.003247	1
GO:0050665	hydrogen peroxide biosynthetic process	+--++-++-	0.0559	0.019	0.003287	1
GO:0090527	actin filament reorganization	-------+-	-0.0829	0.0282	0.003316	1
GO:0046689	response to mercury ion	-++++++++	0.0697	0.0238	0.003348	1
GO:0060343	trabecula formation	-+-++++++	0.0617	0.0211	0.003452	1
GO:0003401	axis elongation	+-+++++++	0.0562	0.0192	0.003454	1
GO:0018410	C-terminal protein amino acid modification	+-+-+++++	0.0552	0.0189	0.003527	1
GO:0060039	pericardium development	++++++-++	0.0625	0.0214	0.00354	1
GO:1903909	regulation of receptor clustering	+-+++-+++	0.0607	0.0209	0.003653	1
GO:0033523	histone H2B ubiquitination	--+-++---	-0.0872	0.03	0.003675	1
GO:0046337	phosphatidylethanolamine metabolic process	--+++--++	0.0449	0.0154	0.003678	1
GO:0033137	negative regulation of peptidyl-serine phosphorylation	--+--++--	-0.044	0.0152	0.003736	1
GO:0010612	regulation of cardiac muscle adaptation	-++-----+	-0.0999	0.0345	0.003783	1
GO:0090200	positive regulation of release of cytochrome c from mitochondria	+++++++++	0.063	0.0219	0.003962	1
GO:0009301	snRNA transcription	--+--+---	-0.0815	0.0283	0.003966	1
GO:0099623	regulation of cardiac muscle cell membrane repolarization	-++--+--+	-0.0764	0.0265	0.003979	1
GO:1903779	regulation of cardiac conduction	----+-+--	-0.0704	0.0245	0.004035	1
GO:1990440	positive regulation of transcription from RNA polymerase II promoter in response to endoplasmic reticulum stress	+-+-----+	-0.0756	0.0263	0.004085	1
GO:0021859	pyramidal neuron differentiation	+-++--++-	0.0903	0.0314	0.004096	1
GO:0140059	dendrite arborization	+-++-+++-	0.0594	0.0207	0.004129	1
GO:0031061	negative regulation of histone methylation	--+-++---	-0.0628	0.0219	0.004173	1
GO:0043101	purine-containing compound salvage	+++-+++++	0.0671	0.0234	0.00418	1
GO:0009065	glutamine family amino acid catabolic process	-++++++++	0.055	0.0192	0.004216	1
GO:0010866	regulation of triglyceride biosynthetic process	--+---+-+	-0.0506	0.0177	0.004218	1
GO:0033700	phospholipid efflux	--+-++--+	-0.0438	0.0153	0.004233	1
GO:0097396	response to interleukin-17	+--++++++	0.0624	0.0218	0.004243	1
GO:0060749	mammary gland alveolus development	+----+--+	-0.0629	0.022	0.004312	1
GO:1901096	regulation of autophagosome maturation	+++++-+-+	0.0609	0.0213	0.004341	1
GO:0045821	positive regulation of glycolytic process	+++++++++	0.0503	0.0177	0.004427	1
GO:0061450	trophoblast cell migration	-++-+---+	-0.0669	0.0235	0.004438	1
GO:0098935	dendritic transport	--+--+--+	-0.063	0.0222	0.004463	1
GO:0035933	glucocorticoid secretion	-++-+----	-0.0727	0.0256	0.004498	1
GO:0140042	lipid droplet formation	--+-++--+	-0.0558	0.0197	0.004678	1
GO:0019400	alditol metabolic process	++-++-+++	0.0526	0.0186	0.004799	1
GO:0072079	nephron tubule formation	-++-++---	-0.0534	0.019	0.004834	1
GO:0006450	regulation of translational fidelity	++++--++-	0.0524	0.0187	0.004999	1
GO:1904338	regulation of dopaminergic neuron differentiation	+-++++++-	0.055	0.0196	0.005007	1
path:hsa00603	Glycosphingolipid biosynthesis - globo and isoglobo series	+---+----	-0.0505	0.0181	0.00511	1
GO:0042501	serine phosphorylation of STAT protein	--+-+++-+	-0.0429	0.0153	0.005162	1
GO:1902337	regulation of apoptotic process involved in morphogenesis	+-+--+--+	-0.0626	0.0224	0.005199	1
GO:0017145	stem cell division	++++++++-	0.0611	0.0219	0.005246	1
GO:0017121	plasma membrane phospholipid scrambling	++++-++++	0.0499	0.0179	0.005266	1
GO:0008272	sulfate transport	--------+	-0.0602	0.0216	0.005295	1
GO:0006085	acetyl-CoA biosynthetic process	++-----+-	-0.054	0.0194	0.005314	1
GO:0019372	lipoxygenase pathway	+++++-++-	0.0847	0.0304	0.00539	1
GO:0006787	porphyrin-containing compound catabolic process	+-----+--	-0.04	0.0144	0.005462	1
GO:0006047	UDP-N-acetylglucosamine metabolic process	+--+-----	-0.0902	0.0325	0.005506	1
GO:0003081	regulation of systemic arterial blood pressure by renin-angiotensin	-++-----+	-0.0605	0.0218	0.00552	1
GO:0060433	bronchus development	-----++--	-0.0774	0.0279	0.005541	1
GO:2000810	regulation of bicellular tight junction assembly	+--+++++-	0.068	0.0245	0.005548	1
GO:0060561	apoptotic process involved in morphogenesis	--------+	-0.0559	0.0202	0.005584	1
GO:0002327	immature B cell differentiation	+--+++++-	0.058	0.021	0.005663	1
GO:0097201	negative regulation of transcription from RNA polymerase II promoter in response to stress	+-++++++-	0.0561	0.0203	0.005753	1
GO:0071257	cellular response to electrical stimulus	++-+++++-	0.0807	0.0293	0.005786	1
GO:0001976	nervous system process involved in regulation of systemic arterial blood pressure	-++-----+	-0.0777	0.0282	0.005862	1
GO:0070170	regulation of tooth mineralization	-----+--+	-0.0576	0.021	0.006107	1
path:hsa04964	Proximal tubule bicarbonate reclamation	-+---+---	-0.0625	0.0228	0.006118	1
GO:0003228	atrial cardiac muscle tissue development	--+-+----	-0.058	0.0212	0.006121	1
GO:0031468	nuclear membrane reassembly	+-++-++++	0.0522	0.0191	0.00622	1
GO:1902074	response to salt	--+--+-+-	-0.0639	0.0234	0.006237	1
GO:0016322	neuron remodeling	+--+-+++-	0.0648	0.0237	0.006285	1
GO:1905809	negative regulation of synapse organization	----+---+	-0.0558	0.0206	0.006771	1
GO:0098911	regulation of ventricular cardiac muscle cell action potential	-++++++++	0.0907	0.0335	0.00681	1
GO:0010832	negative regulation of myotube differentiation	-+-------	-0.051	0.0189	0.006977	1
GO:0090158	endoplasmic reticulum membrane organization	+-++---+-	0.0562	0.0208	0.007008	1
GO:0006743	ubiquinone metabolic process	++-----+-	-0.0633	0.0235	0.007159	1
GO:0010460	positive regulation of heart rate	++-++++++	0.0459	0.0171	0.00719	1
GO:0070254	mucus secretion	+--+--++-	0.0686	0.0256	0.007269	1
GO:0010763	positive regulation of fibroblast migration	+++++-+--	0.0669	0.025	0.007357	1
GO:1901522	positive regulation of transcription from RNA polymerase II promoter involved in cellular response to chemical stimulus	+-+--+--+	-0.059	0.022	0.00738	1
GO:0033212	iron import into cell	+------+-	-0.0692	0.0259	0.007439	1
GO:0150172	regulation of phosphatidylcholine metabolic process	++++-+-++	0.0629	0.0235	0.007493	1
GO:0070942	neutrophil mediated cytotoxicity	-++-++--+	-0.0761	0.0285	0.007591	1
GO:0000097	sulfur amino acid biosynthetic process	--+++++-+	0.0552	0.0207	0.007704	1
GO:0038166	angiotensin-activated signaling pathway	---+-----	-0.0786	0.0295	0.007758	1
GO:0030397	membrane disassembly	-++------	-0.0594	0.0224	0.007888	1
GO:0072530	purine-containing compound transmembrane transport	-+--++++-	0.0466	0.0175	0.007909	1
GO:0071107	response to parathyroid hormone	--+--+--+	-0.0467	0.0176	0.007934	1
GO:0097494	regulation of vesicle size	++-+--++-	0.0887	0.0334	0.008	1
path:hsa00563	Glycosylphosphatidylinositol (GPI)-anchor biosynthesis	+++++++-+	0.0621	0.0234	0.008056	1
GO:1904779	regulation of protein localization to centrosome	---+-+---	-0.0782	0.0295	0.00806	1
GO:0043567	regulation of insulin-like growth factor receptor signaling pathway	+--------	-0.0464	0.0176	0.008282	1
GO:0036152	phosphatidylethanolamine acyl-chain remodeling	+-+-+++++	0.0616	0.0234	0.008296	1
GO:0033127	regulation of histone phosphorylation	----++--+	-0.0665	0.0252	0.008328	1
GO:0051895	negative regulation of focal adhesion assembly	+++-+----	-0.0602	0.0228	0.008376	1
GO:0045649	regulation of macrophage differentiation	----++--+	-0.0619	0.0235	0.008455	1
GO:0035521	monoubiquitinated histone deubiquitination	----++---	-0.0507	0.0193	0.008522	1
GO:0035994	response to muscle stretch	----+++--	-0.0465	0.0177	0.008523	1
GO:0015693	magnesium ion transport	-----+-+-	-0.0438	0.0167	0.008673	1
GO:0060575	intestinal epithelial cell differentiation	----+---+	-0.0497	0.019	0.008973	1
GO:0015803	branched-chain amino acid transport	+--+-+---	-0.0644	0.0247	0.009091	1
GO:0018342	protein prenylation	++++--++-	0.0434	0.0167	0.009123	1
GO:0048026	positive regulation of mRNA splicing, via spliceosome	++-++-++-	0.0469	0.018	0.009159	1
GO:0008343	adult feeding behavior	-+---+---	-0.0534	0.0205	0.009207	1
GO:1901503	ether biosynthetic process	++++--+++	0.0726	0.0279	0.009369	1
GO:0023058	adaptation of signaling pathway	++++++-+-	0.0565	0.0218	0.009569	1
GO:0140112	extracellular vesicle biogenesis	----+++-+	-0.0803	0.031	0.00962	1
GO:1903975	regulation of glial cell migration	+--++-+++	0.0509	0.0197	0.00965	1
GO:0046386	deoxyribose phosphate catabolic process	-+-+-----	-0.0557	0.0215	0.009653	1
GO:1901856	negative regulation of cellular respiration	-+-+++-+-	0.048	0.0186	0.009803	1
GO:1902065	response to L-glutamate	+-++-+++-	0.0481	0.0186	0.009808	1
GO:0003096	renal sodium ion transport	------+-+	-0.0603	0.0234	0.009819	1
GO:0010955	negative regulation of protein processing	-+---+---	-0.037	0.0144	0.01006	1
GO:0035864	response to potassium ion	-++--+---	-0.0629	0.0245	0.01035	1
GO:0048148	behavioral response to cocaine	-++-++--+	-0.0673	0.0263	0.0104	1
GO:0044827	modulation by host of viral genome replication	--+--+--+	-0.0522	0.0204	0.01054	1
GO:0006206	pyrimidine nucleobase metabolic process	-++++++-+	0.0562	0.022	0.01062	1
GO:0090208	positive regulation of triglyceride metabolic process	-++-++---	-0.0454	0.0178	0.01064	1
GO:0002468	dendritic cell antigen processing and presentation	-----+---	-0.0398	0.0156	0.01068	1
GO:0033762	response to glucagon	+-++---++	0.0555	0.0218	0.01076	1
GO:0030259	lipid glycosylation	++--++--+	-0.0517	0.0203	0.0109	1
GO:0090670	RNA localization to Cajal body	+--++-++-	0.0473	0.0186	0.01112	1
GO:0060536	cartilage morphogenesis	+--------	-0.0499	0.0197	0.01118	1
GO:1904251	regulation of bile acid metabolic process	----++--+	-0.0569	0.0224	0.01125	1
GO:0014854	response to inactivity	+-++++++-	0.0554	0.0219	0.0113	1
GO:0030213	hyaluronan biosynthetic process	----+----	-0.0598	0.0236	0.01139	1
GO:0009071	serine family amino acid catabolic process	+++-++---	-0.0464	0.0183	0.0114	1
GO:0044557	relaxation of smooth muscle	-+-+-+++-	0.0629	0.0249	0.01141	1
GO:0061323	cell proliferation involved in heart morphogenesis	+--++-+-+	0.0563	0.0223	0.01153	1
GO:0015851	nucleobase transport	--+--+---	-0.0689	0.0273	0.01166	1
GO:0042983	amyloid precursor protein biosynthetic process	++-++-++-	0.0839	0.0333	0.01176	1
GO:0035020	regulation of Rac protein signal transduction	+--+-++++	0.0641	0.0255	0.01187	1
GO:0033625	positive regulation of integrin activation	-+---+-+-	-0.055	0.0219	0.0119	1
GO:0019184	nonribosomal peptide biosynthetic process	---++---+	-0.0536	0.0214	0.01241	1
GO:0003159	morphogenesis of an endothelium	--+-++---	-0.0668	0.0268	0.01262	1
GO:0010968	regulation of microtubule nucleation	+++++++--	0.0606	0.0243	0.01265	1
GO:0021681	cerebellar granular layer development	----++-+-	-0.0546	0.0219	0.01266	1
GO:0045064	T-helper 2 cell differentiation	+--+--++-	0.0915	0.0368	0.01283	1
GO:1902259	regulation of delayed rectifier potassium channel activity	-+--++---	-0.055	0.0221	0.01292	1
GO:0043628	small regulatory ncRNA 3'-end processing	++++--+++	0.0599	0.0242	0.01314	1
GO:0090042	tubulin deacetylation	--+-----+	-0.0543	0.022	0.01351	1
GO:0009133	nucleoside diphosphate biosynthetic process	----++--+	-0.0482	0.0196	0.01364	1
path:hsa03450	Non-homologous end-joining	--++----+	-0.0582	0.0236	0.01368	1
GO:0045724	positive regulation of cilium assembly	+--+-----	-0.0627	0.0254	0.0137	1
GO:0006517	protein deglycosylation	+------+-	-0.0575	0.0233	0.01377	1
GO:0021904	dorsal/ventral neural tube patterning	-++------	-0.0517	0.021	0.01392	1
GO:1901380	negative regulation of potassium ion transmembrane transport	-++-+++++	0.0498	0.0203	0.01399	1
GO:0035872	nucleotide-binding domain, leucine rich repeat containing receptor signaling pathway	-----++--	-0.0627	0.0255	0.01401	1
GO:0006851	mitochondrial calcium ion transmembrane transport	++++--++-	0.0486	0.0198	0.01408	1
GO:0000394	RNA splicing, via endonucleolytic cleavage and ligation	--+-++--+	-0.0515	0.0211	0.01443	1
GO:0010842	retina layer formation	+--++-+++	0.0778	0.0319	0.01474	1
GO:0014741	negative regulation of muscle hypertrophy	++--+-+--	-0.042	0.0173	0.01484	1
GO:0048241	epinephrine transport	-++------	-0.0574	0.0236	0.01485	1
GO:0071498	cellular response to fluid shear stress	-++++-++-	0.0614	0.0252	0.01495	1
GO:0048265	response to pain	----++--+	-0.0529	0.0217	0.01499	1
GO:0010838	positive regulation of keratinocyte proliferation	++-++-++-	0.0679	0.0279	0.015	1
GO:0030150	protein import into mitochondrial matrix	-----+--+	-0.0481	0.0198	0.01504	1
GO:0010888	negative regulation of lipid storage	+-------+	-0.0617	0.0255	0.01533	1
GO:0060340	positive regulation of type I interferon-mediated signaling pathway	----+++-+	-0.0624	0.0258	0.01541	1
GO:0009312	oligosaccharide biosynthetic process	------+--	-0.0508	0.021	0.01549	1
GO:0071549	cellular response to dexamethasone stimulus	+--++-++-	0.0534	0.0221	0.01557	1
GO:0002430	complement receptor mediated signaling pathway	+--+-----	-0.0581	0.0241	0.01582	1
GO:0000470	maturation of LSU-rRNA	--+-+++-+	-0.056	0.0232	0.01583	1
GO:0071481	cellular response to X-ray	--++----+	-0.0572	0.0237	0.01584	1
GO:0030388	fructose 1,6-bisphosphate metabolic process	----++---	-0.0493	0.0205	0.0159	1
GO:1900120	regulation of receptor binding	+-+-++++-	0.0624	0.0259	0.01593	1
GO:2000425	regulation of apoptotic cell clearance	++-+-++++	0.0458	0.019	0.01594	1
GO:0034776	response to histamine	+--++-+++	0.0844	0.0351	0.01611	1
GO:0007379	segment specification	+--++-++-	0.0702	0.0293	0.01644	1
GO:0042415	norepinephrine metabolic process	+------+-	-0.0379	0.0158	0.01659	1
GO:0042118	endothelial cell activation	+--+-----	-0.0533	0.0223	0.01677	1
GO:0045653	negative regulation of megakaryocyte differentiation	+----+---	-0.0127	0.0053	0.01687	1
GO:1904896	ESCRT complex disassembly	+--+---+-	-0.0647	0.0271	0.0169	1
GO:0003157	endocardium development	-----+---	-0.0604	0.0253	0.01694	1
GO:0033234	negative regulation of protein sumoylation	++--+----	-0.0462	0.0193	0.01698	1
GO:2000369	regulation of clathrin-dependent endocytosis	---++++-+	0.068	0.0286	0.01728	1
GO:0006353	DNA-templated transcription, termination	----++--+	-0.0543	0.0228	0.01732	1
path:hsa00900	Terpenoid backbone biosynthesis	++++++-++	0.0344	0.0144	0.01735	1
GO:0001553	luteinization	-+----+--	-0.058	0.0244	0.01736	1
GO:0006390	mitochondrial transcription	----++--+	-0.036	0.0152	0.01765	1
GO:0006702	androgen biosynthetic process	+-++--++-	0.0487	0.0205	0.01771	1
GO:1902570	protein localization to nucleolus	+--+--++-	0.0432	0.0182	0.01771	1
GO:0010640	regulation of platelet-derived growth factor receptor signaling pathway	--++-+---	-0.048	0.0203	0.0178	1
GO:0071696	ectodermal placode development	---------	-0.0468	0.0197	0.01786	1
GO:0043970	histone H3-K9 acetylation	+--+-----	-0.052	0.022	0.01788	1
GO:0030011	maintenance of cell polarity	-++-+-+++	0.0494	0.0209	0.01808	1
GO:0046710	GDP metabolic process	+--+-++++	0.0674	0.0285	0.01817	1
GO:0035929	steroid hormone secretion	-----+--+	-0.0466	0.0198	0.01836	1
GO:0009214	cyclic nucleotide catabolic process	+--+-++++	0.0467	0.0198	0.01837	1
GO:0046037	GMP metabolic process	-++-++--+	-0.0506	0.0216	0.01916	1
GO:0033275	actin-myosin filament sliding	+-+++-+++	0.0365	0.0156	0.01925	1
GO:1902036	regulation of hematopoietic stem cell differentiation	++++--+++	0.0478	0.0204	0.0193	1
GO:0010715	regulation of extracellular matrix disassembly	++++-+++-	0.0503	0.0215	0.01938	1
GO:0009111	vitamin catabolic process	-+-+--+++	0.0477	0.0204	0.01949	1
GO:0002756	MyD88-independent toll-like receptor signaling pathway	+--++--+-	0.062	0.0265	0.01951	1
GO:0044154	histone H3-K14 acetylation	++++--+++	0.0473	0.0203	0.01979	1
GO:0007350	blastoderm segmentation	---++-+++	0.0435	0.0187	0.01983	1
GO:0072044	collecting duct development	--+-+++--	-0.0684	0.0294	0.02003	1
GO:0035999	tetrahydrofolate interconversion	+--++-+++	0.0704	0.0303	0.02015	1
GO:0046341	CDP-diacylglycerol metabolic process	--+-+--+-	-0.0541	0.0233	0.02028	1
GO:0003091	renal water homeostasis	-++--+--+	-0.0497	0.0214	0.02046	1
GO:0035372	protein localization to microtubule	--+++++++	0.0556	0.024	0.02086	1
GO:0045472	response to ether	++-++-+++	0.0471	0.0204	0.02101	1
GO:0002689	negative regulation of leukocyte chemotaxis	-----+--+	-0.0461	0.02	0.02107	1
GO:0099188	postsynaptic cytoskeleton organization	+--++++++	0.0442	0.0192	0.02125	1
GO:0070327	thyroid hormone transport	--+-+----	-0.038	0.0165	0.02141	1
GO:0060382	regulation of DNA strand elongation	---+++-+-	0.0444	0.0193	0.02145	1
GO:0140719	constitutive heterochromatin assembly	-++--+---	-0.0383	0.0167	0.02172	1
GO:0006760	folic acid-containing compound metabolic process	+--+--+++	0.0444	0.0194	0.02193	1
GO:1901160	primary amino compound metabolic process	--+-++---	-0.048	0.021	0.02235	1
GO:0008209	androgen metabolic process	-+---+--+	-0.035	0.0154	0.02303	1
GO:0036119	response to platelet-derived growth factor	+----+--+	-0.0551	0.0243	0.02339	1
GO:0010771	negative regulation of cell morphogenesis involved in differentiation	-+---+---	-0.0639	0.0282	0.0234	1
GO:0032793	positive regulation of CREB transcription factor activity	++-++-+++	0.0639	0.0282	0.02353	1
GO:0000469	cleavage involved in rRNA processing	+++++-++-	0.0482	0.0213	0.02354	1
GO:0014829	vascular associated smooth muscle contraction	+--+-++++	0.0511	0.0226	0.02359	1
GO:1905456	regulation of lymphoid progenitor cell differentiation	+-----+--	-0.0314	0.0139	0.02411	1
path:hsa00020	Citrate cycle (TCA cycle)	----++--+	-0.047	0.0209	0.02416	1
GO:1902254	negative regulation of intrinsic apoptotic signaling pathway by p53 class mediator	++-+-+++-	0.0392	0.0175	0.02455	1
GO:0048820	hair follicle maturation	++-+---+-	0.0404	0.018	0.02458	1
GO:0051571	positive regulation of histone H3-K4 methylation	---++-+++	0.0316	0.0141	0.02491	1
GO:1904753	negative regulation of vascular associated smooth muscle cell migration	---++++++	0.0641	0.0287	0.02548	1
GO:0046415	urate metabolic process	-----++-+	-0.0569	0.0255	0.0255	1
GO:0097150	neuronal stem cell population maintenance	++-----++	-0.0631	0.0283	0.02567	1
GO:0086067	AV node cell to bundle of His cell communication	+--++-++-	0.0661	0.0296	0.02573	1
GO:0001696	gastric acid secretion	+--++-++-	0.0515	0.0232	0.02619	1
GO:0098814	spontaneous synaptic transmission	-++++-+-+	0.0567	0.0255	0.02628	1
GO:0008211	glucocorticoid metabolic process	-+--++---	-0.0393	0.0177	0.02632	1
GO:0090050	positive regulation of cell migration involved in sprouting angiogenesis	++++-+-++	0.0447	0.0202	0.02684	1
GO:2001225	regulation of chloride transport	++---+---	-0.0499	0.0226	0.02697	1
GO:0030948	negative regulation of vascular endothelial growth factor receptor signaling pathway	++++--++-	0.0494	0.0223	0.02706	1
GO:0070293	renal absorption	+--+----+	-0.0417	0.0189	0.02712	1
GO:0018158	protein oxidation	+-+++-++-	0.0561	0.0254	0.02737	1
GO:0030202	heparin metabolic process	+++++-+++	0.0504	0.0229	0.02749	1
GO:0090189	regulation of branching involved in ureteric bud morphogenesis	--+-++---	-0.0597	0.0271	0.02776	1
GO:0061307	cardiac neural crest cell differentiation involved in heart development	--+--+--+	-0.0546	0.0248	0.02782	1
GO:1901533	negative regulation of hematopoietic progenitor cell differentiation	-+++++++-	0.047	0.0214	0.02794	1
GO:0015732	prostaglandin transport	--+--+--+	-0.0509	0.0231	0.02798	1
GO:0061365	positive regulation of triglyceride lipase activity	-++-++---	-0.0529	0.0241	0.02847	1
GO:0071391	cellular response to estrogen stimulus	+++------	-0.0475	0.0217	0.02881	1
GO:0007512	adult heart development	++++++-++	0.0428	0.0197	0.02941	1
GO:0048733	sebaceous gland development	++-+--+++	0.0477	0.0219	0.02948	1
GO:0032769	negative regulation of monooxygenase activity	-+--+++-+	-0.0592	0.0272	0.02974	1
GO:0090520	sphingolipid mediated signaling pathway	----++---	-0.041	0.0189	0.03003	1
GO:0034112	positive regulation of homotypic cell-cell adhesion	--+++-+--	0.0583	0.0269	0.03032	1
GO:0048875	chemical homeostasis within a tissue	-+-----+-	-0.0543	0.0251	0.03058	1
GO:0046058	cAMP metabolic process	-++----+-	-0.0535	0.0248	0.0307	1
GO:0034695	response to prostaglandin E	+---++--+	-0.0338	0.0157	0.031	1
GO:0086014	atrial cardiac muscle cell action potential	-++++++++	0.0412	0.0191	0.03142	1
GO:0016540	protein autoprocessing	+--+-+--+	-0.0376	0.0175	0.03145	1
GO:0046185	aldehyde catabolic process	--+-++---	-0.045	0.0209	0.03158	1
GO:0034105	positive regulation of tissue remodeling	-----++--	-0.0478	0.0222	0.03163	1
GO:0032836	glomerular basement membrane development	--+--+--+	-0.06	0.0279	0.03186	1
GO:0007567	parturition	--+++---+	-0.0361	0.0168	0.032	1
GO:0021562	vestibulocochlear nerve development	+--++--++	0.0465	0.0217	0.03247	1
GO:0006734	NADH metabolic process	-++-+++-+	0.0501	0.0235	0.03296	1
GO:0048521	negative regulation of behavior	----++---	-0.0553	0.0259	0.03298	1
GO:0051775	response to redox state	-+---++--	-0.0465	0.0218	0.03304	1
GO:0006677	glycosylceramide metabolic process	++-+--+++	0.0541	0.0254	0.03327	1
GO:1900221	regulation of amyloid-beta clearance	+--+++++-	0.0424	0.0199	0.03361	1
GO:0046642	negative regulation of alpha-beta T cell proliferation	++-+++-++	0.0186	0.0088	0.03376	1
GO:0032011	ARF protein signal transduction	++++-+++-	0.0568	0.0268	0.03379	1
GO:0034975	protein folding in endoplasmic reticulum	+--+-----	-0.0574	0.0271	0.03406	1
GO:0036260	RNA capping	-----+---	-0.0496	0.0234	0.03421	1
GO:0060019	radial glial cell differentiation	-++-+++++	0.0621	0.0293	0.03422	1
GO:0035774	positive regulation of insulin secretion involved in cellular response to glucose stimulus	++--++--+	-0.0397	0.0188	0.03426	1
GO:0014820	tonic smooth muscle contraction	-++-+++++	0.0435	0.0206	0.0348	1
GO:2001212	regulation of vasculogenesis	-+---+---	-0.0542	0.0257	0.03503	1
GO:0007183	SMAD protein complex assembly	--+-+----	-0.0465	0.0221	0.03515	1
GO:0140374	antiviral innate immune response	+-++++-++	0.0572	0.0272	0.03526	1
GO:0044790	suppression of viral release by host	--+------	-0.0508	0.0242	0.03577	1
GO:0042574	retinal metabolic process	-+++--++-	0.0227	0.0108	0.03604	1
GO:0010002	cardioblast differentiation	-++--+--+	-0.0576	0.0275	0.03621	1
GO:0051220	cytoplasmic sequestering of protein	--+--++-+	-0.0441	0.0211	0.03624	1
GO:0042474	middle ear morphogenesis	+-++-++++	0.046	0.022	0.03638	1
GO:0043576	regulation of respiratory gaseous exchange	-+----+--	-0.0424	0.0203	0.03667	1
GO:0009110	vitamin biosynthetic process	++-++++-+	0.0483	0.0232	0.03731	1
GO:0035791	platelet-derived growth factor receptor-beta signaling pathway	++---+-++	-0.0471	0.0226	0.03731	1
GO:0010454	negative regulation of cell fate commitment	+++-+++++	0.0339	0.0163	0.03733	1
GO:0045006	DNA deamination	+-+-+---+	-0.0477	0.023	0.03757	1
GO:0086070	SA node cell to atrial cardiac muscle cell communication	++-+--++-	0.0735	0.0353	0.03761	1
GO:1904353	regulation of telomere capping	++++-+-+-	0.0385	0.0185	0.03783	1
GO:0051412	response to corticosterone	--++++++-	0.0417	0.0201	0.03809	1
GO:0099560	synaptic membrane adhesion	-++------	-0.0648	0.0313	0.03818	1
GO:0002423	natural killer cell mediated immune response to tumor cell	+++-+++++	0.0605	0.0293	0.03908	1
GO:0060603	mammary gland duct morphogenesis	--+-++--+	-0.0643	0.0313	0.03993	1
GO:0070314	G1 to G0 transition	-++-+++++	0.043	0.021	0.04028	1
GO:0009162	deoxyribonucleoside monophosphate metabolic process	---+-----	-0.0541	0.0264	0.0404	1
GO:0042762	regulation of sulfur metabolic process	+--+--+++	0.0619	0.0302	0.04044	1
GO:0015801	aromatic amino acid transport	+---+---+	-0.0373	0.0183	0.04117	1
GO:0006490	oligosaccharide-lipid intermediate biosynthetic process	-++++++-+	0.0558	0.0273	0.0412	1
GO:0006656	phosphatidylcholine biosynthetic process	--+++--++	0.0482	0.0237	0.0417	1
GO:0046940	nucleoside monophosphate phosphorylation	-+-+-----	-0.0536	0.0264	0.04234	1
GO:0033539	fatty acid beta-oxidation using acyl-CoA dehydrogenase	--++-----	-0.0423	0.0209	0.04238	1
GO:2000679	positive regulation of transcription regulatory region DNA binding	+++++++-+	0.044	0.0217	0.04244	1
GO:0008228	opsonization	++-+--+++	0.0493	0.0244	0.04287	1
GO:0048291	isotype switching to IgG isotypes	--+-++--+	-0.0468	0.0231	0.043	1
GO:0000083	regulation of transcription involved in G1/S transition of mitotic cell cycle	-++----++	-0.0417	0.0206	0.04344	1
GO:0055012	ventricular cardiac muscle cell differentiation	-+-++-++-	0.0404	0.0201	0.04413	1
GO:1900152	negative regulation of nuclear-transcribed mRNA catabolic process, deadenylation-dependent decay	--+-++---	-0.0654	0.0325	0.04427	1
GO:0042339	keratan sulfate metabolic process	-++---+-+	-0.0412	0.0205	0.04428	1
GO:0003084	positive regulation of systemic arterial blood pressure	+++-+---+	-0.0397	0.0199	0.04584	1
GO:1902947	regulation of tau-protein kinase activity	+++++-+-+	0.0377	0.0189	0.04663	1
GO:0043649	dicarboxylic acid catabolic process	--+-++--+	-0.045	0.0226	0.04667	1
GO:0055022	negative regulation of cardiac muscle tissue growth	---+-----	-0.0335	0.0169	0.04667	1
GO:0043951	negative regulation of cAMP-mediated signaling	-+-----+-	-0.0517	0.026	0.04706	1
GO:0050926	regulation of positive chemotaxis	+--+-----	-0.0464	0.0234	0.04717	1
GO:0060601	lateral sprouting from an epithelium	+-++++--+	0.0499	0.0251	0.04737	1
GO:0097062	dendritic spine maintenance	+++-+++++	0.0494	0.0249	0.04749	1
GO:0021559	trigeminal nerve development	-++-+-+-+	-0.0288	0.0146	0.04769	1
GO:0097284	hepatocyte apoptotic process	--+--+---	-0.0675	0.0341	0.04769	1
GO:1905939	regulation of gonad development	-++++--+-	0.0451	0.0229	0.04837	1
GO:0097468	programmed cell death in response to reactive oxygen species	--+-+++--	-0.0526	0.0267	0.04889	1
GO:0006577	amino-acid betaine metabolic process	+-+++--+-	-0.0368	0.0187	0.04905	1
GO:0006658	phosphatidylserine metabolic process	-++-----+	-0.0308	0.0157	0.04945	1
GO:0002433	immune response-regulating cell surface receptor signaling pathway involved in phagocytosis	---+-+---	-0.0472	0.024	0.04951	1
GO:0006995	cellular response to nitrogen starvation	+--------	-0.0331	0.0169	0.05008	1
GO:0060049	regulation of protein glycosylation	--+-++---	-0.0451	0.023	0.0503	1
GO:0035855	megakaryocyte development	+-++-----	-0.0468	0.0239	0.05034	1
GO:0043584	nose development	-----++--	-0.0423	0.0217	0.05068	1
GO:0032328	alanine transport	+--+-++++	0.0469	0.024	0.05069	1
GO:0009120	deoxyribonucleoside metabolic process	+++-+-+++	0.0496	0.0255	0.0514	1
GO:0033005	positive regulation of mast cell activation	++++-++++	0.0233	0.012	0.05143	1
GO:0048485	sympathetic nervous system development	-+--++--+	-0.047	0.0242	0.05205	1
GO:0051647	nucleus localization	++++--++-	0.0335	0.0172	0.05206	1
GO:0039532	negative regulation of viral-induced cytoplasmic pattern recognition receptor signaling pathway	---+-+--+	-0.0451	0.0233	0.05265	1
GO:0018202	peptidyl-histidine modification	+++++--+-	0.0434	0.0224	0.05267	1
GO:0090036	regulation of protein kinase C signaling	------+--	-0.0433	0.0223	0.05269	1
GO:0044872	lipoprotein localization	-++-----+	-0.0389	0.0201	0.0529	1
GO:0060438	trachea development	+-----+--	-0.0337	0.0174	0.05304	1
GO:0097104	postsynaptic membrane assembly	+--++-++-	0.0428	0.0222	0.05327	1
GO:0010738	regulation of protein kinase A signaling	--+-+---+	-0.0319	0.0165	0.05339	1
GO:0042074	cell migration involved in gastrulation	-++-----+	-0.032	0.0166	0.05412	1
GO:0046716	muscle cell cellular homeostasis	-+++++++-	0.0477	0.0248	0.05418	1
GO:0006895	Golgi to endosome transport	+-++--++-	0.0456	0.0237	0.05469	1
GO:0014889	muscle atrophy	++---+--+	-0.0338	0.0177	0.05602	1
GO:0048368	lateral mesoderm development	+-++-----	-0.0479	0.0252	0.05689	1
GO:0015074	DNA integration	+--+---+-	-0.0547	0.0288	0.05763	1
GO:0006474	N-terminal protein amino acid acetylation	+++++-++-	0.023	0.0121	0.05773	1
GO:0046085	adenosine metabolic process	-++-++--+	-0.0384	0.0203	0.05798	1
GO:0021554	optic nerve development	+++++-+++	0.0543	0.0286	0.05803	1
GO:0060008	Sertoli cell differentiation	--------+	-0.0392	0.0207	0.05844	1
GO:0060977	coronary vasculature morphogenesis	+-+--+-++	-0.0559	0.0296	0.05889	1
GO:0035815	positive regulation of renal sodium excretion	+-++-+++-	0.0439	0.0232	0.05917	1
GO:0002091	negative regulation of receptor internalization	+--+---+-	-0.0402	0.0215	0.06136	1
GO:0001967	suckling behavior	++-+++++-	0.0403	0.0216	0.06234	1
GO:1901862	negative regulation of muscle tissue development	--+--++--	-0.0356	0.0191	0.06251	1
GO:0072697	protein localization to cell cortex	+-++++--+	0.0459	0.0247	0.06298	1
GO:0032048	cardiolipin metabolic process	-++-+-+-+	-0.0452	0.0245	0.06474	1
GO:0035970	peptidyl-threonine dephosphorylation	+-----+--	-0.0432	0.0235	0.0654	1
GO:0003356	regulation of cilium beat frequency	-+---+---	-0.038	0.0207	0.06597	1
path:hsa00730	Thiamine metabolism	++++++++-	0.0404	0.022	0.06633	1
GO:0086103	G protein-coupled receptor signaling pathway involved in heart process	+-++++++-	0.0411	0.0225	0.06739	1
GO:0099550	trans-synaptic signaling, modulating synaptic transmission	-++-++--+	-0.0424	0.0233	0.0681	1
GO:0006707	cholesterol catabolic process	++++-+-+-	0.0485	0.0266	0.06825	1
GO:0061418	regulation of transcription from RNA polymerase II promoter in response to hypoxia	-++-+++++	0.0447	0.0246	0.06885	1
GO:0000028	ribosomal small subunit assembly	--++++-++	0.0199	0.0109	0.06901	1
GO:0071340	skeletal muscle acetylcholine-gated channel clustering	--+-+--+-	-0.0464	0.0256	0.06933	1
GO:0070914	UV-damage excision repair	-+---+---	-0.0418	0.0231	0.0702	1
GO:0061314	Notch signaling involved in heart development	+--+-----	-0.0533	0.0295	0.07025	1
GO:0035561	regulation of chromatin binding	+-++++--+	0.033	0.0182	0.07045	1
GO:0090136	epithelial cell-cell adhesion	---+----+	-0.0415	0.0229	0.07069	1
GO:2000622	regulation of nuclear-transcribed mRNA catabolic process, nonsense-mediated decay	++++--+++	0.0477	0.0264	0.07094	1
GO:0036065	fucosylation	-+--+---+	-0.0265	0.0147	0.07226	1
GO:0042481	regulation of odontogenesis	++-++-++-	0.0441	0.0246	0.07306	1
GO:1903961	positive regulation of anion transmembrane transport	-+---++-+	-0.046	0.0257	0.07368	1
GO:0035112	genitalia morphogenesis	-++--+---	-0.0372	0.0208	0.074	1
GO:0097531	mast cell migration	++-+-+++-	0.0403	0.0226	0.07491	1
GO:0039530	MDA-5 signaling pathway	++-+-----	-0.0483	0.0271	0.07499	1
GO:0032351	negative regulation of hormone metabolic process	---+-----	-0.034	0.0191	0.07541	1
GO:0001731	formation of translation preinitiation complex	++-+-+-+-	0.0266	0.0151	0.07722	1
GO:1903624	regulation of DNA catabolic process	+--++++++	0.0373	0.0211	0.07759	1
GO:0044550	secondary metabolite biosynthetic process	+--++-++-	0.0336	0.0191	0.07785	1
GO:0032986	protein-DNA complex disassembly	++-+--++-	0.04	0.0227	0.07797	1
GO:0098901	regulation of cardiac muscle cell action potential	+-++-----	-0.0344	0.0195	0.078	1
GO:0070099	regulation of chemokine-mediated signaling pathway	-++++++--	0.0361	0.0205	0.07825	1
GO:0008300	isoprenoid catabolic process	--+++++-+	0.0318	0.0181	0.07845	1
GO:0097084	vascular associated smooth muscle cell development	+--+---+-	-0.0393	0.0224	0.07856	1
GO:0060397	growth hormone receptor signaling pathway via JAK-STAT	+--+-+++-	0.0607	0.0346	0.07878	1
GO:0045932	negative regulation of muscle contraction	---------	-0.0376	0.0215	0.07935	1
GO:0046068	cGMP metabolic process	+--++++-+	0.0331	0.019	0.08096	1
GO:0071676	negative regulation of mononuclear cell migration	-+-+-----	-0.0436	0.0251	0.08189	1
GO:0070861	regulation of protein exit from endoplasmic reticulum	+---+--+-	-0.0377	0.0217	0.08209	1
GO:0072176	nephric duct development	+--++-++-	0.0319	0.0184	0.08251	1
GO:0030540	female genitalia development	--+-++-+-	-0.0391	0.0225	0.08256	1
GO:1900037	regulation of cellular response to hypoxia	+++++-++-	0.0437	0.0252	0.08271	1
GO:0090184	positive regulation of kidney development	+++-++--+	-0.0409	0.0237	0.08381	1
GO:0032148	activation of protein kinase B activity	+--++-+++	0.0392	0.0228	0.08538	1
GO:0071731	response to nitric oxide	+++-+-+++	0.0477	0.0278	0.08608	1
GO:0034154	toll-like receptor 7 signaling pathway	--++-----	-0.0416	0.0242	0.08648	1
GO:0010875	positive regulation of cholesterol efflux	-++-++--+	-0.039	0.0228	0.08742	1
GO:2000209	regulation of anoikis	++--++--+	-0.0352	0.0206	0.0876	1
GO:0032957	inositol trisphosphate metabolic process	-+++-+++-	0.0397	0.0233	0.08824	1
GO:0034390	smooth muscle cell apoptotic process	-++-+++++	0.0321	0.0189	0.08918	1
GO:0061684	chaperone-mediated autophagy	-++++++-+	0.0316	0.0186	0.08923	1
GO:0009415	response to water	++-+--+++	0.0409	0.0241	0.08935	1
GO:0090280	positive regulation of calcium ion import	----+++--	-0.0382	0.0225	0.08981	1
GO:0021516	dorsal spinal cord development	----+++-+	0.0358	0.0211	0.08991	1
GO:0042136	neurotransmitter biosynthetic process	++-++--++	0.053	0.0313	0.09039	1
GO:0098743	cell aggregation	-+-+----+	-0.041	0.0243	0.09107	1
GO:0023019	signal transduction involved in regulation of gene expression	+++----++	-0.0338	0.02	0.09123	1
GO:0001711	endodermal cell fate commitment	--+---+-+	-0.0326	0.0193	0.09133	1
GO:0010042	response to manganese ion	----++--+	-0.028	0.0167	0.0922	1
GO:0030539	male genitalia development	-++----+-	-0.0393	0.0233	0.09243	1
GO:0002070	epithelial cell maturation	+-+------	-0.0378	0.0225	0.09259	1
GO:1901841	regulation of high voltage-gated calcium channel activity	+-++---+-	0.0301	0.018	0.09456	1
GO:0061744	motor behavior	-++-++-++	0.0338	0.0203	0.095	1
GO:0060644	mammary gland epithelial cell differentiation	-+-------	-0.039	0.0234	0.09575	1
GO:2000050	regulation of non-canonical Wnt signaling pathway	++++--++-	0.0366	0.022	0.09579	1
GO:0010744	positive regulation of macrophage derived foam cell differentiation	++++--+++	0.0361	0.0217	0.09589	1
GO:0006067	ethanol metabolic process	--+++-+++	0.0331	0.0199	0.09614	1
GO:0051657	maintenance of organelle location	+++------	-0.0292	0.0176	0.09691	1
GO:0046519	sphingoid metabolic process	+----+-+-	-0.0364	0.0219	0.09724	1
GO:1905245	regulation of aspartic-type peptidase activity	-++-+++++	0.0365	0.022	0.0974	1
GO:0043589	skin morphogenesis	-+++++-++	0.0373	0.0226	0.0982	1
GO:0006521	regulation of cellular amino acid metabolic process	++-+++++-	0.041	0.0248	0.0987	1
GO:0072350	tricarboxylic acid metabolic process	+-+----+-	-0.0362	0.0219	0.09889	1
GO:0035751	regulation of lysosomal lumen pH	++--++---	-0.0322	0.0195	0.09926	1
GO:0019835	cytolysis	+-+-++--+	-0.0409	0.0248	0.09954	1
GO:0001767	establishment of lymphocyte polarity	-+---++--	-0.0435	0.0264	0.0998	1
GO:1902855	regulation of non-motile cilium assembly	+++-+++-+	0.0403	0.0245	0.1002	1
GO:0016338	calcium-independent cell-cell adhesion via plasma membrane cell-adhesion molecules	+--+--+++	0.0285	0.0174	0.101	1
GO:0061709	reticulophagy	--+---+-+	-0.0323	0.0197	0.1019	1
path:hsa00910	Nitrogen metabolism	+--++-++-	0.0455	0.0279	0.1027	1
GO:0023035	CD40 signaling pathway	-++-+++++	0.0438	0.0269	0.1031	1
GO:0048742	regulation of skeletal muscle fiber development	++++--+++	0.0557	0.0343	0.1042	1
GO:0018904	ether metabolic process	+--+-+-++	0.0314	0.0193	0.1045	1
GO:1904948	midbrain dopaminergic neuron differentiation	+++++-+-+	0.0353	0.0218	0.1054	1
GO:0001780	neutrophil homeostasis	++++++-++	0.0273	0.0169	0.1062	1
GO:0051660	establishment of centrosome localization	+++-+-+-+	-0.0339	0.021	0.1062	1
GO:0003174	mitral valve development	+--++++-+	0.0308	0.0191	0.1069	1
GO:0090201	negative regulation of release of cytochrome c from mitochondria	--+-++--+	-0.0346	0.0215	0.1069	1
GO:0010172	embryonic body morphogenesis	-++++--++	0.0397	0.0247	0.1088	1
GO:0043501	skeletal muscle adaptation	--+++-++-	0.0452	0.0283	0.1092	1
GO:0033483	gas homeostasis	------++-	-0.0335	0.021	0.1093	1
GO:0090557	establishment of endothelial intestinal barrier	---+-----	-0.0362	0.0226	0.1093	1
GO:0007000	nucleolus organization	+-+-+-+++	0.032	0.0201	0.1108	1
GO:0060117	auditory receptor cell development	++-+--+++	0.0309	0.0194	0.1116	1
GO:0042538	hyperosmotic salinity response	-+-+--++-	0.0343	0.0215	0.1117	1
GO:0006534	cysteine metabolic process	-++++-+-+	0.0314	0.0198	0.1129	1
GO:0043320	natural killer cell degranulation	+-+-+----	-0.0259	0.0164	0.1135	1
GO:0014831	gastro-intestinal system smooth muscle contraction	------+--	-0.0393	0.025	0.1151	1
GO:0034453	microtubule anchoring	-++-+++-+	0.0319	0.0202	0.1151	1
GO:0046322	negative regulation of fatty acid oxidation	++--+++--	0.0313	0.0199	0.1155	1
GO:0007398	ectoderm development	++-+-+---	-0.0294	0.0188	0.1164	1
GO:0033089	positive regulation of T cell differentiation in thymus	+++-+++++	0.0447	0.0285	0.1168	1
GO:0030656	regulation of vitamin metabolic process	+------+-	-0.0384	0.0245	0.1174	1
GO:0060767	epithelial cell proliferation involved in prostate gland development	+-++++-+-	0.0433	0.0278	0.1195	1
GO:0009084	glutamine family amino acid biosynthetic process	+-++---+-	0.0372	0.0239	0.12	1
GO:0048251	elastic fiber assembly	----+--++	-0.0454	0.0293	0.1209	1
GO:0071472	cellular response to salt stress	-+--++--+	-0.0394	0.0254	0.1209	1
GO:0046462	monoacylglycerol metabolic process	++-+--+++	0.0282	0.0182	0.1211	1
GO:0030157	pancreatic juice secretion	-+-++-++-	0.0248	0.016	0.1213	1
GO:0031958	corticosteroid receptor signaling pathway	+++-+--+-	-0.0349	0.0226	0.1218	1
GO:0032634	interleukin-5 production	++--++--+	-0.0318	0.0206	0.1228	1
GO:0060339	negative regulation of type I interferon-mediated signaling pathway	+-++-++++	0.0322	0.0209	0.1231	1
GO:0001765	membrane raft assembly	++++++-++	0.0451	0.0292	0.1232	1
GO:2000696	regulation of epithelial cell differentiation involved in kidney development	-+-----+-	-0.0385	0.025	0.1236	1
GO:0035886	vascular associated smooth muscle cell differentiation	+--+--++-	0.0338	0.022	0.1243	1
GO:0097267	omega-hydroxylase P450 pathway	+-++--++-	0.0344	0.0224	0.1246	1
GO:1903299	regulation of hexokinase activity	-----+-+-	-0.0308	0.0201	0.1248	1
GO:0072070	loop of Henle development	+--++-++-	0.0325	0.0212	0.1253	1
GO:0000291	nuclear-transcribed mRNA catabolic process, exonucleolytic	----++--+	-0.0361	0.0236	0.1263	1
GO:0035627	ceramide transport	+-+----++	-0.0321	0.021	0.1265	1
GO:0031643	positive regulation of myelination	+--++--+-	0.0317	0.0207	0.1267	1
GO:0019359	nicotinamide nucleotide biosynthetic process	-+++-+++-	0.029	0.019	0.1268	1
GO:0038092	nodal signaling pathway	-+++-----	-0.0136	0.0089	0.1273	1
GO:0035845	photoreceptor cell outer segment organization	-++-+++--	-0.0391	0.0257	0.1275	1
GO:0010826	negative regulation of centrosome duplication	-++------	-0.0271	0.0178	0.1277	1
GO:0106070	regulation of adenylate cyclase-activating G protein-coupled receptor signaling pathway	+--+-++++	0.0414	0.0272	0.1289	1
GO:1900115	extracellular regulation of signal transduction	--++++-++	0.0344	0.0227	0.1292	1
GO:0006516	glycoprotein catabolic process	+--+-++++	0.0351	0.0232	0.1297	1
GO:0021979	hypothalamus cell differentiation	-----++--	-0.0386	0.0255	0.1301	1
GO:0042249	establishment of planar polarity of embryonic epithelium	+--+-----	-0.0414	0.0275	0.1319	1
GO:0070593	dendrite self-avoidance	+--+---++	0.0464	0.0309	0.1328	1
GO:0048569	post-embryonic animal organ development	--+-+---+	-0.0299	0.0199	0.1331	1
GO:0043691	reverse cholesterol transport	+--+--++-	0.0349	0.0233	0.1343	1
GO:0006266	DNA ligation	++--+-++-	0.0301	0.0201	0.1353	1
GO:0035459	vesicle cargo loading	-++-+++-+	-0.0401	0.0269	0.1357	1
GO:1904263	positive regulation of TORC1 signaling	+--+-+++-	0.0322	0.0216	0.1365	1
GO:0007190	activation of adenylate cyclase activity	----++--+	-0.0366	0.0246	0.1366	1
GO:0032968	positive regulation of transcription elongation from RNA polymerase II promoter	-++--+---	-0.0376	0.0253	0.137	1
GO:0006655	phosphatidylglycerol biosynthetic process	-++-+++-+	0.0376	0.0253	0.1374	1
GO:0010878	cholesterol storage	+--+++-++	0.0271	0.0183	0.1381	1
GO:0060841	venous blood vessel development	++++-+-+-	0.0344	0.0232	0.1384	1
GO:0000729	DNA double-strand break processing	+--+-++++	0.0283	0.0191	0.1387	1
GO:0035437	maintenance of protein localization in endoplasmic reticulum	---++----	-0.0612	0.0413	0.139	1
GO:0044793	negative regulation by host of viral process	+--+++++-	0.0358	0.0243	0.1399	1
path:hsa04744	Phototransduction	--+--++-+	-0.0313	0.0212	0.1402	1
GO:0051882	mitochondrial depolarization	--+-+-++-	0.031	0.0211	0.1409	1
GO:0018196	peptidyl-asparagine modification	-++-+++-+	0.0427	0.0291	0.1419	1
GO:0099624	atrial cardiac muscle cell membrane repolarization	+--+--++-	0.0366	0.0249	0.1419	1
path:hsa04614	Renin-angiotensin system	-++-++++-	0.036	0.0245	0.1419	1
GO:0031954	positive regulation of protein autophosphorylation	-++-+++++	0.0296	0.0201	0.142	1
GO:2001169	regulation of ATP biosynthetic process	--+---+-+	-0.0292	0.02	0.1434	1
GO:0016973	poly(A)+ mRNA export from nucleus	-+++-++-+	0.0147	0.01	0.1436	1
GO:0009313	oligosaccharide catabolic process	-++-+++-+	0.0379	0.026	0.1439	1
GO:0060512	prostate gland morphogenesis	+++------	-0.0265	0.0182	0.144	1
GO:0006783	heme biosynthetic process	+++-+++-+	0.0263	0.018	0.1451	1
GO:0009151	purine deoxyribonucleotide metabolic process	-++-+++++	0.0371	0.0256	0.1462	1
GO:0060746	parental behavior	-++--+--+	-0.0341	0.0235	0.1462	1
GO:0001516	prostaglandin biosynthetic process	+-+-+---+	-0.0331	0.0228	0.1469	1
GO:0060972	left/right pattern formation	--------+	-0.0307	0.0212	0.1478	1
GO:0002674	negative regulation of acute inflammatory response	++++---++	0.0372	0.0258	0.1501	1
GO:0030728	ovulation	--+-+-+--	-0.032	0.0222	0.1503	1
GO:2000010	positive regulation of protein localization to cell surface	+--+-----	-0.0374	0.0261	0.151	1
GO:0035728	response to hepatocyte growth factor	+--++--++	0.0339	0.0237	0.1514	1
GO:0051127	positive regulation of actin nucleation	++++-+-+-	0.0325	0.0227	0.1515	1
GO:0045061	thymic T cell selection	+-+-+---+	-0.0482	0.0338	0.1532	1
GO:0070734	histone H3-K27 methylation	---++-++-	0.017	0.0119	0.1539	1
GO:0019755	one-carbon compound transport	---++-++-	0.0362	0.0255	0.1551	1
GO:0072683	T cell extravasation	-+-+--++-	0.038	0.0268	0.1557	1
GO:0016553	base conversion or substitution editing	++-+-+-+-	0.034	0.024	0.1562	1
GO:1903564	regulation of protein localization to cilium	-++-+---+	-0.0292	0.0206	0.1565	1
GO:0032352	positive regulation of hormone metabolic process	----+-+--	-0.0296	0.0209	0.1566	1
GO:0045603	positive regulation of endothelial cell differentiation	+--+--++-	0.0358	0.0253	0.157	1
GO:0018027	peptidyl-lysine dimethylation	+--+-+---	-0.0275	0.0195	0.1575	1
GO:0071800	podosome assembly	-+++----+	-0.0224	0.0159	0.1591	1
GO:0015012	heparan sulfate proteoglycan biosynthetic process	-----+--+	-0.0293	0.0208	0.1592	1
GO:2000009	negative regulation of protein localization to cell surface	-+-+-+---	-0.0215	0.0154	0.1608	1
GO:0060263	regulation of respiratory burst	-+---+-+-	-0.029	0.0207	0.1612	1
GO:0043923	positive regulation by host of viral transcription	+--+-----	-0.0336	0.0241	0.1622	1
GO:0035902	response to immobilization stress	+-+++--+-	0.0274	0.0196	0.1624	1
GO:0051152	positive regulation of smooth muscle cell differentiation	--+-+---+	-0.034	0.0243	0.163	1
GO:2000737	negative regulation of stem cell differentiation	++++----+	-0.0347	0.0249	0.163	1
GO:0050872	white fat cell differentiation	---++-++-	0.0337	0.0242	0.1636	1
path:hsa00770	Pantothenate and CoA biosynthesis	+--+-+++-	0.0312	0.0224	0.1636	1
GO:0042359	vitamin D metabolic process	-+-+-----	-0.0282	0.0203	0.1639	1
GO:0061158	3'-UTR-mediated mRNA destabilization	---+++++-	0.0411	0.0297	0.1669	1
GO:0008356	asymmetric cell division	+++-+++++	0.0279	0.0202	0.1673	1
GO:0051238	sequestering of metal ion	+-+--+--+	-0.0335	0.0243	0.1674	1
GO:2000644	regulation of receptor catabolic process	++++--+++	0.0299	0.0217	0.1682	1
GO:0046339	diacylglycerol metabolic process	+--+---++	0.0286	0.0208	0.1692	1
GO:0007250	activation of NF-kappaB-inducing kinase activity	-++-++--+	-0.0409	0.0299	0.1719	1
GO:0035907	dorsal aorta development	-++-+++++	0.0432	0.0316	0.172	1
GO:0061303	cornea development in camera-type eye	-++-++---	-0.0373	0.0273	0.1724	1
path:hsa00591	Linoleic acid metabolism	----+++--	-0.0383	0.0281	0.1732	1
GO:0046501	protoporphyrinogen IX metabolic process	+-++-+++-	0.0338	0.0249	0.1744	1
GO:0002227	innate immune response in mucosa	-----++--	-0.0229	0.0169	0.1751	1
GO:0003334	keratinocyte development	-++-+++-+	0.0377	0.0279	0.1763	1
GO:0070471	uterine smooth muscle contraction	--+--+--+	-0.0291	0.0215	0.1767	1
GO:0048853	forebrain morphogenesis	-++---+-+	-0.0284	0.0211	0.1773	1
GO:0000966	RNA 5'-end processing	--++----+	-0.0268	0.0199	0.1782	1
GO:0090219	negative regulation of lipid kinase activity	+++++++--	0.0108	0.008	0.1799	1
GO:0033962	P-body assembly	++++-++++	0.0277	0.0207	0.1801	1
GO:0042532	negative regulation of tyrosine phosphorylation of STAT protein	-------+-	-0.0302	0.0225	0.1805	1
GO:0090084	negative regulation of inclusion body assembly	-+-++--+-	0.0217	0.0162	0.1809	1
GO:0030852	regulation of granulocyte differentiation	++-+-+-+-	0.0368	0.0276	0.1811	1
GO:1905214	regulation of RNA binding	+++---+--	-0.019	0.0142	0.182	1
GO:0043032	positive regulation of macrophage activation	-++-+---+	-0.0249	0.0187	0.1837	1
GO:1903428	positive regulation of reactive oxygen species biosynthetic process	--++----+	-0.0313	0.0236	0.1853	1
GO:0044794	positive regulation by host of viral process	+-----+++	0.029	0.022	0.187	1
GO:0031282	regulation of guanylate cyclase activity	-++-++--+	-0.0359	0.0273	0.1885	1
GO:0046051	UTP metabolic process	+-++-+-++	0.0276	0.021	0.1889	1
GO:0045342	MHC class II biosynthetic process	+-++---+-	0.0294	0.0224	0.1894	1
GO:0070365	hepatocyte differentiation	++-++--++	-0.0337	0.0257	0.1911	1
GO:0033522	histone H2A ubiquitination	+-++--+++	0.0239	0.0183	0.1922	1
GO:0097499	protein localization to non-motile cilium	------+--	-0.0225	0.0173	0.1925	1
GO:0071394	cellular response to testosterone stimulus	--+-+++-+	0.0372	0.0286	0.1937	1
GO:0090209	negative regulation of triglyceride metabolic process	+---+-+--	-0.0295	0.0227	0.1938	1
GO:0036342	post-anal tail morphogenesis	+-+++----	-0.0236	0.0182	0.194	1
GO:0006103	2-oxoglutarate metabolic process	-+++++--+	0.025	0.0193	0.1963	1
GO:0070486	leukocyte aggregation	-++--+---	-0.022	0.0171	0.1974	1
GO:0072376	protein activation cascade	---++-++-	0.0452	0.0351	0.1984	1
GO:0099515	actin filament-based transport	----++--+	-0.0274	0.0213	0.1987	1
GO:0071359	cellular response to dsRNA	+-+--++++	0.0274	0.0215	0.2025	1
GO:1902410	mitotic cytokinetic process	-+++-++-+	0.0217	0.0171	0.2039	1
GO:0033262	regulation of nuclear cell cycle DNA replication	-++-+++-+	0.0276	0.0217	0.204	1
GO:0002026	regulation of the force of heart contraction	-++--++++	0.0329	0.0259	0.2042	1
GO:0001771	immunological synapse formation	-++-+-+++	0.0266	0.021	0.2057	1
GO:0010635	regulation of mitochondrial fusion	--+++-+-+	0.0217	0.0172	0.2085	1
GO:0043652	engulfment of apoptotic cell	-+-+-++++	0.0256	0.0204	0.2094	1
GO:0006544	glycine metabolic process	+---+++--	-0.0261	0.0209	0.21	1
GO:0006921	cellular component disassembly involved in execution phase of apoptosis	-++---+++	0.0222	0.0178	0.2132	1
GO:0045217	cell-cell junction maintenance	+++-+-+++	0.026	0.0209	0.2135	1
GO:0001710	mesodermal cell fate commitment	---+--+--	-0.0249	0.0201	0.2139	1
GO:0001867	complement activation, lectin pathway	-++-+---+	-0.0248	0.02	0.2148	1
GO:0045989	positive regulation of striated muscle contraction	+---+++++	0.0303	0.0244	0.2152	1
GO:0010224	response to UV-B	++---++--	-0.0308	0.0249	0.2157	1
GO:0046834	lipid phosphorylation	+--+++-+-	-0.0298	0.0241	0.2164	1
GO:0033561	regulation of water loss via skin	-++--+-++	-0.0229	0.0185	0.2177	1
GO:0001865	NK T cell differentiation	++----+--	-0.0312	0.0254	0.2196	1
path:hsa00100	Steroid biosynthesis	+++-++--+	0.0299	0.0244	0.2202	1
GO:0062098	regulation of programmed necrotic cell death	++++---++	0.0328	0.0268	0.2206	1
GO:0044804	autophagy of nucleus	++---++-+	-0.026	0.0212	0.2211	1
GO:0046599	regulation of centriole replication	+++---+++	0.0197	0.0161	0.2214	1
GO:0045741	positive regulation of epidermal growth factor-activated receptor activity	+----+--+	-0.0234	0.0192	0.2215	1
GO:0050910	detection of mechanical stimulus involved in sensory perception of sound	++++-----	-0.0306	0.0251	0.2225	1
path:hsa00790	Folate biosynthesis	-++--++++	0.0265	0.0218	0.2246	1
GO:0070525	tRNA threonylcarbamoyladenosine metabolic process	+-++--+++	0.0154	0.0127	0.2248	1
GO:0140747	regulation of ncRNA transcription	------+++	-0.0292	0.0241	0.2248	1
GO:0035330	regulation of hippo signaling	++++---++	0.027	0.0222	0.225	1
GO:0010592	positive regulation of lamellipodium assembly	--+-----+	-0.028	0.0233	0.2277	1
GO:0051342	regulation of cyclic-nucleotide phosphodiesterase activity	+-++---+-	0.035	0.0291	0.2289	1
GO:1905048	regulation of metallopeptidase activity	+++-+-+++	0.0275	0.0228	0.229	1
GO:0043555	regulation of translation in response to stress	-++-+++-+	-0.0346	0.029	0.2324	1
GO:0072017	distal tubule development	+-+---+--	-0.0275	0.0231	0.2329	1
GO:0051457	maintenance of protein location in nucleus	+-+++-+++	0.0243	0.0204	0.233	1
GO:0018026	peptidyl-lysine monomethylation	------+--	-0.0194	0.0163	0.2333	1
GO:0090312	positive regulation of protein deacetylation	+-++--++-	0.0301	0.0253	0.2333	1
GO:0072584	caveolin-mediated endocytosis	-+--+-+--	-0.029	0.0243	0.234	1
GO:1903599	positive regulation of autophagy of mitochondrion	+-+---++-	-0.0255	0.0214	0.2343	1
GO:0031998	regulation of fatty acid beta-oxidation	----+--+-	-0.0212	0.0179	0.2352	1
GO:1903800	positive regulation of miRNA maturation	++++-----	-0.0282	0.0238	0.2355	1
GO:0060192	negative regulation of lipase activity	++-+---+-	-0.0238	0.02	0.2357	1
GO:0043471	regulation of cellular carbohydrate catabolic process	+-+-++---	-0.0265	0.0224	0.2368	1
GO:0070141	response to UV-A	-+--+----	-0.0291	0.0246	0.2373	1
GO:0097049	motor neuron apoptotic process	-+--+-+++	0.0306	0.0259	0.2381	1
GO:0018126	protein hydroxylation	+-+-+--++	-0.0227	0.0193	0.2402	1
GO:0048934	peripheral nervous system neuron differentiation	+++++++--	0.0273	0.0233	0.2414	1
GO:0032536	regulation of cell projection size	--+-+++-+	-0.034	0.029	0.2418	1
GO:0032369	negative regulation of lipid transport	-++-+++-+	-0.0234	0.02	0.242	1
GO:0030878	thyroid gland development	-++--+--+	-0.0299	0.0256	0.2422	1
GO:0003128	heart field specification	-++-++--+	-0.0257	0.0221	0.2442	1
GO:0033631	cell-cell adhesion mediated by integrin	-+++-+-+-	0.0338	0.0291	0.2449	1
GO:0000244	spliceosomal tri-snRNP complex assembly	-++++--+-	0.0232	0.02	0.2453	1
GO:0035268	protein mannosylation	+++--+-++	0.028	0.0242	0.2471	1
GO:0006829	zinc ion transport	-+++---++	0.0259	0.0224	0.2477	1
GO:0035589	G protein-coupled purinergic nucleotide receptor signaling pathway	---+-----	-0.0325	0.0282	0.2489	1
GO:0007171	activation of transmembrane receptor protein tyrosine kinase activity	+--+---+-	-0.0219	0.019	0.2502	1
GO:0003357	noradrenergic neuron differentiation	+--+-----	-0.0316	0.0276	0.2524	1
GO:0020027	hemoglobin metabolic process	--+-+++++	-0.0246	0.0215	0.253	1
GO:0006607	NLS-bearing protein import into nucleus	--+-+++++	0.0067	0.0059	0.254	1
GO:0060174	limb bud formation	-++-++--+	-0.0342	0.03	0.2543	1
GO:0097066	response to thyroid hormone	-++-++--+	-0.027	0.0237	0.2543	1
GO:0060571	morphogenesis of an epithelial fold	-++-+----	-0.0336	0.0295	0.255	1
GO:0006541	glutamine metabolic process	---+-+--+	-0.0182	0.016	0.2559	1
GO:0042693	muscle cell fate commitment	--+-+-+++	-0.0232	0.0205	0.2571	1
GO:0044030	regulation of DNA methylation	+++-+++--	0.0194	0.0171	0.2572	1
GO:0061000	negative regulation of dendritic spine development	---+-----	-0.0268	0.0237	0.2578	1
GO:0010714	positive regulation of collagen metabolic process	--+-++-++	-0.0242	0.0214	0.2583	1
GO:0021846	cell proliferation in forebrain	-++--+--+	-0.0349	0.0309	0.2585	1
GO:0015824	proline transport	----+--+-	-0.0253	0.0225	0.2612	1
GO:0048672	positive regulation of collateral sprouting	-++--+--+	-0.0224	0.02	0.263	1
GO:0006703	estrogen biosynthetic process	---++++++	0.0146	0.013	0.2637	1
GO:0034505	tooth mineralization	+--+--+--	-0.0186	0.0167	0.2645	1
GO:0048070	regulation of developmental pigmentation	+--+-++--	0.021	0.0188	0.2646	1
GO:0060911	cardiac cell fate commitment	+++-+--++	0.0217	0.0196	0.2672	1
GO:0043116	negative regulation of vascular permeability	+--++--++	0.0277	0.025	0.2676	1
GO:0007635	chemosensory behavior	--+-----+	-0.0214	0.0194	0.2693	1
GO:0060352	cell adhesion molecule production	-+++-+++-	0.0229	0.0208	0.2709	1
path:hsa00430	Taurine and hypotaurine metabolism	--++-+-+-	0.0191	0.0174	0.2725	1
GO:0014067	negative regulation of phosphatidylinositol 3-kinase signaling	+-+-+---+	-0.0184	0.0169	0.2743	1
path:hsa00061	Fatty acid biosynthesis	-+-+--++-	0.0235	0.0216	0.2761	1
GO:0043117	positive regulation of vascular permeability	++-+++-++	0.0225	0.0207	0.2766	1
GO:0051284	positive regulation of sequestering of calcium ion	----+-+-+	-0.0312	0.0287	0.2774	1
GO:0051497	negative regulation of stress fiber assembly	--++-----	-0.022	0.0203	0.2779	1
GO:0032515	negative regulation of phosphoprotein phosphatase activity	----+++--	-0.0256	0.0236	0.2791	1
GO:0060221	retinal rod cell differentiation	-++--++--	-0.0231	0.0214	0.2792	1
GO:0010226	response to lithium ion	+-+---+--	-0.0209	0.0194	0.2802	1
GO:0045815	epigenetic maintenance of chromatin in transcription-competent conformation	+++--+++-	0.0234	0.0217	0.2805	1
GO:0086100	endothelin receptor signaling pathway	++-+--+--	0.02	0.0186	0.2808	1
GO:0045655	regulation of monocyte differentiation	-++-+++-+	-0.0274	0.0254	0.2809	1
GO:0006613	cotranslational protein targeting to membrane	+--+---+-	-0.0288	0.0268	0.282	1
GO:0014912	negative regulation of smooth muscle cell migration	-+++++--+	0.0318	0.0296	0.2826	1
GO:0030002	cellular anion homeostasis	++-+-----	-0.019	0.0177	0.2835	1
GO:1901894	regulation of ATPase-coupled calcium transmembrane transporter activity	--+++-++-	0.021	0.0196	0.2845	1
GO:0052646	alditol phosphate metabolic process	--+-++-+-	-0.0218	0.0204	0.2847	1
GO:1902473	regulation of protein localization to synapse	+++-+-+++	0.0179	0.0167	0.2853	1
GO:0071635	negative regulation of transforming growth factor beta production	++++---+-	0.0259	0.0243	0.2867	1
GO:0045324	late endosome to vacuole transport	+--++--+-	0.0213	0.02	0.2877	1
GO:0090161	Golgi ribbon formation	-++--++++	0.0223	0.021	0.2879	1
GO:0021534	cell proliferation in hindbrain	-++++++-+	0.0277	0.0261	0.2889	1
GO:0006287	base-excision repair, gap-filling	-++-+++++	0.0285	0.0269	0.289	1
GO:0032525	somite rostral/caudal axis specification	++-+-----	-0.0144	0.0136	0.2908	1
GO:0009642	response to light intensity	-+-+---+-	0.0335	0.0318	0.2911	1
GO:0010664	negative regulation of striated muscle cell apoptotic process	++-++-++-	0.0208	0.0198	0.2937	1
GO:1901838	positive regulation of transcription of nucleolar large rRNA by RNA polymerase I	++--+-++-	0.0256	0.0244	0.2941	1
path:hsa00062	Fatty acid elongation	++--++-++	0.0154	0.0147	0.2948	1
GO:0030252	growth hormone secretion	-++-+-+-+	-0.0235	0.0224	0.295	1
GO:0036295	cellular response to increased oxygen levels	-++-+++++	0.0264	0.0253	0.2954	1
GO:0031987	locomotion involved in locomotory behavior	+-+--+---	-0.0213	0.0204	0.296	1
GO:0046033	AMP metabolic process	+--+--+++	0.0211	0.0202	0.2962	1
GO:1904738	vascular associated smooth muscle cell migration	-+-++++++	0.0239	0.0229	0.2964	1
GO:0042989	sequestering of actin monomers	--+---+++	0.0168	0.0161	0.2965	1
GO:0051451	myoblast migration	+----++++	0.0226	0.0216	0.2966	1
GO:2001044	regulation of integrin-mediated signaling pathway	-+-+-++++	0.0328	0.0314	0.2966	1
GO:0035562	negative regulation of chromatin binding	-++---+-+	-0.0262	0.0251	0.2967	1
GO:0002024	diet induced thermogenesis	--+-+++-+	-0.0249	0.0239	0.2969	1
GO:0003085	negative regulation of systemic arterial blood pressure	-++---+++	0.0181	0.0174	0.2971	1
GO:0006054	N-acetylneuraminate metabolic process	-++-+++-+	0.0267	0.0257	0.2986	1
GO:2000001	regulation of DNA damage checkpoint	+--++-+++	0.0188	0.0181	0.2986	1
GO:0010544	negative regulation of platelet activation	-+----+--	-0.0152	0.0146	0.2996	1
GO:0050746	regulation of lipoprotein metabolic process	++-+---+-	0.0223	0.0216	0.3	1
GO:0060245	detection of cell density	++++++-++	0.0272	0.0263	0.3003	1
GO:0035809	regulation of urine volume	-++--+-++	-0.0188	0.0182	0.3011	1
GO:0051000	positive regulation of nitric-oxide synthase activity	++----+--	-0.0167	0.0162	0.3034	1
GO:0016226	iron-sulfur cluster assembly	-----++-+	-0.0225	0.0219	0.3037	1
GO:0045793	positive regulation of cell size	+++---+--	-0.0226	0.022	0.3046	1
GO:0042976	activation of Janus kinase activity	++-+--++-	0.0262	0.0256	0.3057	1
path:hsa04966	Collecting duct acid secretion	++-+---+-	0.0264	0.0258	0.3063	1
GO:0035313	wound healing, spreading of epidermal cells	-++-++--+	-0.0213	0.0208	0.3064	1
GO:0046697	decidualization	+--+++---	-0.0225	0.022	0.3071	1
GO:0031943	regulation of glucocorticoid metabolic process	+++-+++--	-0.0205	0.0201	0.3079	1
GO:0048715	negative regulation of oligodendrocyte differentiation	+--+-++++	0.0178	0.0175	0.3079	1
GO:0072488	ammonium transmembrane transport	+---+++--	-0.0111	0.0109	0.3099	1
GO:0090335	regulation of brown fat cell differentiation	+--+-+-+-	-0.0258	0.0257	0.3148	1
GO:0043981	histone H4-K5 acetylation	-+----+++	-0.012	0.0119	0.315	1
GO:1901550	regulation of endothelial cell development	+--+-----	-0.0263	0.0263	0.317	1
GO:0010470	regulation of gastrulation	--+--+++-	-0.0187	0.0188	0.3207	1
GO:0043518	negative regulation of DNA damage response, signal transduction by p53 class mediator	--+-+-++-	0.0213	0.0214	0.321	1
GO:0042278	purine nucleoside metabolic process	-+-+-+---	-0.0228	0.023	0.3217	1
GO:0002183	cytoplasmic translational initiation	+++++-++-	0.016	0.0161	0.3219	1
GO:0045048	protein insertion into ER membrane	-+---+-+-	-0.0197	0.0199	0.3228	1
GO:0034433	steroid esterification	-++-++--+	-0.0153	0.0155	0.3232	1
GO:0006825	copper ion transport	-+-----++	-0.0148	0.015	0.3247	1
GO:0010528	regulation of transposition	---+---+-	-0.018	0.0184	0.3261	1
GO:0010310	regulation of hydrogen peroxide metabolic process	--+-++-++	-0.0221	0.0227	0.3289	1
GO:0072567	chemokine (C-X-C motif) ligand 2 production	-++-++--+	-0.0219	0.0225	0.3309	1
GO:0018095	protein polyglutamylation	-++-+--++	-0.0206	0.0213	0.3328	1
GO:0060216	definitive hemopoiesis	-+-+--+--	0.0253	0.0261	0.333	1
GO:0034497	protein localization to phagophore assembly site	-+--+----	-0.0229	0.0237	0.3337	1
GO:0097094	craniofacial suture morphogenesis	-++-++-++	-0.0222	0.023	0.3343	1
GO:0006123	mitochondrial electron transport, cytochrome c to oxygen	--+-+++++	0.0204	0.0212	0.3352	1
GO:1901984	negative regulation of protein acetylation	++-+--++-	0.0139	0.0144	0.3352	1
GO:0007638	mechanosensory behavior	++-++-+--	-0.0299	0.0311	0.3356	1
GO:0006883	cellular sodium ion homeostasis	+-+-+++++	0.0214	0.0222	0.3358	1
GO:0042276	error-prone translesion synthesis	-++-++---	-0.0221	0.023	0.3373	1
GO:0101023	vascular endothelial cell proliferation	-++------	-0.0199	0.0209	0.3394	1
GO:1901524	regulation of mitophagy	+++++--+-	0.0227	0.0238	0.3397	1
GO:0016081	synaptic vesicle docking	++-+-+--+	0.0273	0.0287	0.3412	1
GO:0009147	pyrimidine nucleoside triphosphate metabolic process	--+-++--+	-0.0214	0.0227	0.3451	1
GO:0110154	RNA decapping	+--+-+-++	0.0164	0.0174	0.3477	1
GO:0071371	cellular response to gonadotropin stimulus	---+-+---	-0.0173	0.0185	0.3497	1
GO:0038180	nerve growth factor signaling pathway	--++++-+-	0.0163	0.0174	0.3499	1
GO:1904526	regulation of microtubule binding	---++++-+	0.0263	0.0282	0.3501	1
GO:2000042	negative regulation of double-strand break repair via homologous recombination	++----+++	0.0211	0.0226	0.3502	1
GO:0048199	vesicle targeting, to, from or within Golgi	+--++--+-	-0.0264	0.0284	0.352	1
GO:0010992	ubiquitin recycling	--+--++-+	-0.0246	0.0266	0.3546	1
GO:0010587	miRNA catabolic process	-+++---++	0.0231	0.025	0.3553	1
GO:0006957	complement activation, alternative pathway	+--+--++-	0.0246	0.0267	0.357	1
GO:0060394	negative regulation of pathway-restricted SMAD protein phosphorylation	++-+--++-	0.0218	0.0238	0.3587	1
GO:0034397	telomere localization	++-++--++	0.0232	0.0253	0.3603	1
GO:0035871	protein K11-linked deubiquitination	----+++-+	-0.0173	0.0189	0.3616	1
GO:0043653	mitochondrial fragmentation involved in apoptotic process	-+-++-+-+	0.0246	0.027	0.3617	1
GO:0006415	translational termination	+--++-++-	0.0161	0.0177	0.3627	1
GO:0006622	protein targeting to lysosome	-+---++--	-0.0269	0.0296	0.363	1
GO:2001198	regulation of dendritic cell differentiation	++++-+++-	0.0126	0.0139	0.3647	1
GO:0051574	positive regulation of histone H3-K9 methylation	+++++--+-	-0.0181	0.0201	0.3672	1
GO:1903729	regulation of plasma membrane organization	+-+++--++	0.0212	0.0235	0.3675	1
GO:0034067	protein localization to Golgi apparatus	+--+-+-+-	0.0174	0.0193	0.3678	1
GO:0035747	natural killer cell chemotaxis	++++---++	0.0081	0.009	0.3703	1
GO:0007494	midgut development	--++--+++	0.0195	0.0218	0.3712	1
GO:0021871	forebrain regionalization	+--+--++-	-0.0246	0.0278	0.3746	1
GO:0061548	ganglion development	-++-+++--	0.0212	0.0239	0.3748	1
GO:0021602	cranial nerve morphogenesis	++-+--++-	0.0234	0.0264	0.3749	1
GO:0014742	positive regulation of muscle hypertrophy	+--+-----	-0.0192	0.0217	0.3751	1
GO:0033572	transferrin transport	+--+-+++-	0.0204	0.023	0.3752	1
GO:0040037	negative regulation of fibroblast growth factor receptor signaling pathway	-+++++-++	0.0175	0.0198	0.3778	1
GO:0016264	gap junction assembly	--+-+---+	-0.019	0.0217	0.3797	1
GO:0050884	neuromuscular process controlling posture	--+-+++-+	-0.0194	0.0221	0.3802	1
GO:0043586	tongue development	--+++++-+	0.0143	0.0163	0.3809	1
GO:0045980	negative regulation of nucleotide metabolic process	-+-+-++-+	0.0145	0.0165	0.3812	1
GO:0003298	physiological muscle hypertrophy	-+-+-++-+	0.0196	0.0224	0.3813	1
GO:0070816	phosphorylation of RNA polymerase II C-terminal domain	+--+--+++	0.0237	0.0271	0.3813	1
GO:0042756	drinking behavior	-+--++---	-0.0195	0.0223	0.3819	1
GO:0071361	cellular response to ethanol	++-+-----	-0.027	0.0308	0.3819	1
GO:0051546	keratinocyte migration	+-++---+-	0.0143	0.0164	0.3827	1
GO:0021952	central nervous system projection neuron axonogenesis	+--+--++-	0.0227	0.0261	0.3844	1
GO:0007026	negative regulation of microtubule depolymerization	---+++--+	-0.0199	0.023	0.3867	1
GO:0061298	retina vasculature development in camera-type eye	-++--++++	0.0238	0.0277	0.3894	1
GO:0046755	viral budding	-+++-++-+	0.0193	0.0224	0.3895	1
GO:0044331	cell-cell adhesion mediated by cadherin	-+-+-++++	0.017	0.0198	0.3901	1
GO:0000491	small nucleolar ribonucleoprotein complex assembly	++-+---+-	0.0168	0.0196	0.3912	1
GO:0090239	regulation of histone H4 acetylation	--+-+++-+	-0.0198	0.0232	0.3918	1
GO:0051014	actin filament severing	+--+---+-	-0.0165	0.0193	0.3929	1
GO:0090141	positive regulation of mitochondrial fission	--+-+++-+	0.0227	0.0267	0.3957	1
GO:0072498	embryonic skeletal joint development	+--+-++--	-0.0188	0.0222	0.3983	1
GO:2001135	regulation of endocytic recycling	-++++++-+	-0.0202	0.024	0.4001	1
GO:0048753	pigment granule organization	--+--++--	-0.0161	0.0192	0.4019	1
GO:0007096	regulation of exit from mitosis	++-+-+++-	0.0163	0.0195	0.4033	1
GO:0061635	regulation of protein complex stability	-++-+----	-0.018	0.0216	0.4033	1
GO:0010940	positive regulation of necrotic cell death	+---+--++	-0.0227	0.0272	0.4034	1
GO:1903441	protein localization to ciliary membrane	-+---++-+	-0.0204	0.0246	0.4066	1
GO:0070278	extracellular matrix constituent secretion	++-+--++-	0.023	0.0279	0.4103	1
GO:2000648	positive regulation of stem cell proliferation	+-+--+--+	-0.0151	0.0184	0.4111	1
GO:0044406	adhesion of symbiont to host	+--+---+-	-0.0142	0.0173	0.4115	1
GO:0048641	regulation of skeletal muscle tissue development	+--++-+++	0.0155	0.0189	0.413	1
GO:0080182	histone H3-K4 trimethylation	+++---+++	0.0136	0.0167	0.4149	1
GO:2000479	regulation of cAMP-dependent protein kinase activity	-++--+--+	-0.0155	0.0191	0.4163	1
GO:0032332	positive regulation of chondrocyte differentiation	-++-+++-+	-0.0197	0.0242	0.4169	1
GO:0001958	endochondral ossification	---++++--	-0.0162	0.02	0.4171	1
GO:0055119	relaxation of cardiac muscle	-+-++++--	0.0169	0.0209	0.4179	1
GO:0072173	metanephric tubule morphogenesis	+--+---++	0.0146	0.0181	0.4198	1
GO:0043247	telomere maintenance in response to DNA damage	+--+---+-	0.0117	0.0145	0.4205	1
GO:0031115	negative regulation of microtubule polymerization	--+-+++++	0.0178	0.0221	0.4227	1
GO:0002934	desmosome organization	-++---+--	-0.0195	0.0244	0.4247	1
GO:1903020	positive regulation of glycoprotein metabolic process	-++--++--	0.0146	0.0183	0.4251	1
GO:0048103	somatic stem cell division	+----++--	-0.0238	0.0299	0.4259	1
GO:0001542	ovulation from ovarian follicle	-+++++++-	0.021	0.0264	0.4269	1
GO:0045954	positive regulation of natural killer cell mediated cytotoxicity	-+++-+++-	0.0103	0.013	0.4286	1
GO:1903651	positive regulation of cytoplasmic transport	-+---++--	-0.0231	0.0291	0.4287	1
GO:0005513	detection of calcium ion	-+----+--	-0.0184	0.0233	0.4295	1
GO:0009650	UV protection	--+--++--	-0.0201	0.0255	0.4306	1
GO:0099638	endosome to plasma membrane protein transport	+-----++-	-0.0141	0.0179	0.4311	1
GO:1902774	late endosome to lysosome transport	--+--++-+	0.0163	0.0207	0.4311	1
GO:0071318	cellular response to ATP	---++--++	0.0139	0.0178	0.4344	1
GO:0032252	secretory granule localization	--+---+-+	-0.0086	0.011	0.4356	1
GO:0099509	regulation of presynaptic cytosolic calcium ion concentration	+++--++-+	0.0193	0.0247	0.4356	1
GO:0022038	corpus callosum development	+++-+++-+	0.0177	0.0227	0.4359	1
GO:0032925	regulation of activin receptor signaling pathway	-+--+-+++	-0.0135	0.0173	0.4366	1
GO:0097709	connective tissue replacement	+++-+++++	0.0274	0.0354	0.439	1
GO:0006361	transcription initiation from RNA polymerase I promoter	+-+--+-++	0.018	0.0232	0.4391	1
GO:0061484	hematopoietic stem cell homeostasis	-+-+--++-	0.0128	0.0166	0.4395	1
GO:0007168	receptor guanylyl cyclase signaling pathway	-++---+++	-0.0121	0.0156	0.4398	1
path:hsa00630	Glyoxylate and dicarboxylate metabolism	---+---+-	-0.0129	0.0167	0.4405	1
GO:0006089	lactate metabolic process	--+----+-	-0.0186	0.0243	0.4457	1
GO:0098840	protein transport along microtubule	---++++-+	0.0216	0.0286	0.4502	1
GO:0000027	ribosomal large subunit assembly	-+++--+-+	0.014	0.0188	0.454	1
GO:0051013	microtubule severing	+--+--++-	0.0187	0.025	0.4545	1
GO:0070886	positive regulation of calcineurin-NFAT signaling cascade	++++--++-	0.0147	0.0199	0.4582	1
GO:0036109	alpha-linolenic acid metabolic process	+++-++---	-0.0132	0.0178	0.4583	1
GO:0035584	calcium-mediated signaling using intracellular calcium source	-++--+---	-0.0134	0.0181	0.4602	1
path:hsa00650	Butanoate metabolism	+---+--+-	-0.0129	0.0175	0.4611	1
GO:0030214	hyaluronan catabolic process	+-+++-+--	0.0146	0.0198	0.4612	1
GO:0005979	regulation of glycogen biosynthetic process	+++-+-++-	0.0127	0.0172	0.4621	1
path:hsa00130	Ubiquinone and other terpenoid-quinone biosynthesis	--++-++-+	0.015	0.0204	0.4629	1
GO:0043153	entrainment of circadian clock by photoperiod	-++-+--++	0.0153	0.0211	0.4682	1
GO:0033629	negative regulation of cell adhesion mediated by integrin	--+++-+--	0.0197	0.0272	0.4703	1
GO:0051481	negative regulation of cytosolic calcium ion concentration	-+++--++-	0.0221	0.0307	0.4707	1
GO:0050995	negative regulation of lipid catabolic process	-+--++--+	-0.0186	0.0259	0.472	1
GO:2000352	negative regulation of endothelial cell apoptotic process	---+++++-	0.0128	0.0179	0.473	1
GO:0010839	negative regulation of keratinocyte proliferation	+---+-+-+	0.0122	0.0172	0.4757	1
GO:0018206	peptidyl-methionine modification	+--+--++-	0.0136	0.0191	0.4766	1
GO:0002759	regulation of antimicrobial humoral response	+--+---+-	-0.0203	0.0287	0.4784	1
GO:0080154	regulation of fertilization	--+-+++-+	-0.0125	0.0177	0.481	1
GO:0002291	T cell activation via T cell receptor contact with antigen bound to MHC molecule on antigen presenting cell	---+-+---	-0.0186	0.0265	0.4825	1
GO:0032274	gonadotropin secretion	-++-+++-+	0.0181	0.0259	0.4843	1
GO:0060159	regulation of dopamine receptor signaling pathway	+--+--++-	0.0213	0.0304	0.4844	1
GO:0034755	iron ion transmembrane transport	-+-+--++-	-0.0157	0.0226	0.4857	1
GO:0032703	negative regulation of interleukin-2 production	+-+--+-++	0.0162	0.0233	0.4868	1
GO:0060065	uterus development	-++++++--	0.011	0.0159	0.4884	1
GO:0072010	glomerular epithelium development	----+++--	-0.0171	0.0247	0.4886	1
GO:0042407	cristae formation	++--+-++-	0.0159	0.0229	0.4888	1
GO:0010752	regulation of cGMP-mediated signaling	+--++-++-	0.0156	0.0226	0.4904	1
GO:0097048	dendritic cell apoptotic process	+---+-+-+	-0.017	0.0247	0.4908	1
GO:0002418	immune response to tumor cell	++-+--++-	0.0228	0.0331	0.4912	1
GO:0007216	G protein-coupled glutamate receptor signaling pathway	++-+---+-	-0.0212	0.0308	0.4913	1
GO:0070932	histone H3 deacetylation	+--+---+-	0.0166	0.0243	0.4939	1
GO:1902902	negative regulation of autophagosome assembly	+--+--+--	0.0169	0.0248	0.4948	1
GO:1904357	negative regulation of telomere maintenance via telomere lengthening	--+++----	-0.0095	0.014	0.4954	1
GO:1903358	regulation of Golgi organization	-+++-++++	0.0167	0.0246	0.4957	1
GO:0046782	regulation of viral transcription	----+++--	-0.0152	0.0224	0.496	1
GO:0033081	regulation of T cell differentiation in thymus	-----++-+	-0.0102	0.015	0.4973	1
GO:1904037	positive regulation of epithelial cell apoptotic process	++-+--++-	0.0157	0.0231	0.4982	1
GO:0045838	positive regulation of membrane potential	+++-+++-+	0.0187	0.0276	0.4984	1
GO:0099171	presynaptic modulation of chemical synaptic transmission	-++-+++-+	0.0155	0.0231	0.501	1
GO:0017014	protein nitrosylation	+--+---++	0.0156	0.0232	0.5014	1
GO:1904292	regulation of ERAD pathway	+++-+++++	0.0166	0.0247	0.5024	1
GO:0001945	lymph vessel development	+-++---+-	-0.0169	0.0252	0.5034	1
GO:0060391	positive regulation of SMAD protein signal transduction	+-+--+-++	0.0126	0.0189	0.504	1
GO:1901071	glucosamine-containing compound metabolic process	+--+-+-+-	-0.0154	0.0231	0.5043	1
GO:0043651	linoleic acid metabolic process	-++-++-+-	-0.0123	0.0184	0.5045	1
GO:0060081	membrane hyperpolarization	+--+--+-+	0.0192	0.0288	0.5048	1
GO:0031953	negative regulation of protein autophosphorylation	-++-++++-	0.013	0.0196	0.5071	1
GO:0002082	regulation of oxidative phosphorylation	++-+-----	0.015	0.0227	0.5082	1
GO:0035357	peroxisome proliferator activated receptor signaling pathway	++----+--	-0.0125	0.0189	0.5084	1
GO:0051791	medium-chain fatty acid metabolic process	-++---+-+	-0.0124	0.0187	0.5086	1
GO:0045579	positive regulation of B cell differentiation	-+-+--+--	-0.021	0.0318	0.5103	1
GO:1904889	regulation of excitatory synapse assembly	+--++-+++	0.0173	0.0263	0.511	1
GO:0019336	phenol-containing compound catabolic process	+++-+-+++	0.0091	0.0139	0.5119	1
GO:0070071	proton-transporting two-sector ATPase complex assembly	--+---+-+	-0.0103	0.0158	0.513	1
GO:0003188	heart valve formation	+--+++-+-	-0.0143	0.022	0.5153	1
GO:0034383	low-density lipoprotein particle clearance	-+++---+-	0.0142	0.022	0.5184	1
GO:0006620	post-translational protein targeting to endoplasmic reticulum membrane	+--++--+-	0.0133	0.0206	0.52	1
GO:0045830	positive regulation of isotype switching	+++--+--+	-0.0131	0.0203	0.5206	1
GO:0048532	anatomical structure arrangement	+-++-++--	0.0162	0.0252	0.5206	1
GO:0071605	monocyte chemotactic protein-1 production	+---+++++	0.0152	0.0237	0.5211	1
GO:1903319	positive regulation of protein maturation	++-+-+-+-	0.0153	0.024	0.5238	1
GO:0045721	negative regulation of gluconeogenesis	+-++-+--+	0.0074	0.0117	0.5268	1
GO:0034349	glial cell apoptotic process	-++++---+	-0.0144	0.0228	0.5287	1
GO:0097050	type B pancreatic cell apoptotic process	+--+---+-	-0.0178	0.0286	0.5333	1
GO:0032490	detection of molecule of bacterial origin	-+-+---+-	-0.0204	0.033	0.5358	1
GO:0042026	protein refolding	+-+++++-+	0.01	0.0163	0.538	1
GO:0018242	protein O-linked glycosylation via serine	+--++--+-	0.0138	0.0225	0.5407	1
GO:0035024	negative regulation of Rho protein signal transduction	---+++---	-0.0122	0.0199	0.5411	1
GO:1902018	negative regulation of cilium assembly	++-+---++	0.0125	0.0205	0.5414	1
GO:1901678	iron coordination entity transport	--+----++	-0.0165	0.027	0.5421	1
GO:0060669	embryonic placenta morphogenesis	---+++++-	0.0101	0.0166	0.5422	1
GO:0062125	regulation of mitochondrial gene expression	+-+++--+-	0.0124	0.0203	0.5423	1
GO:1901857	positive regulation of cellular respiration	+++-+++-+	-0.0145	0.0238	0.5441	1
GO:0140052	cellular response to oxidised low-density lipoprotein particle stimulus	+-+-++--+	0.0168	0.0277	0.5454	1
GO:0032070	regulation of deoxyribonuclease activity	--+-+++-+	0.013	0.0216	0.5479	1
GO:0046174	polyol catabolic process	+-+---++-	0.0117	0.0195	0.548	1
GO:0033147	negative regulation of intracellular estrogen receptor signaling pathway	-+++++---	-0.01	0.0168	0.5503	1
GO:2000508	regulation of dendritic cell chemotaxis	-+++---+-	0.0183	0.0306	0.5504	1
GO:0051340	regulation of ligase activity	---+--++-	0.0135	0.0226	0.5524	1
GO:0036302	atrioventricular canal development	++-+--+++	0.0145	0.0245	0.5532	1
GO:0045780	positive regulation of bone resorption	+-+-+++-+	0.0117	0.0198	0.5533	1
GO:0010155	regulation of proton transport	--+++--++	0.0115	0.0195	0.5544	1
GO:0044849	estrous cycle	-+-+---+-	-0.0144	0.0244	0.5545	1
GO:0044351	macropinocytosis	++-----+-	-0.0148	0.0252	0.5583	1
GO:0043619	regulation of transcription from RNA polymerase II promoter in response to oxidative stress	---++--+-	-0.0148	0.0253	0.5585	1
GO:0071712	ER-associated misfolded protein catabolic process	+++--++-+	-0.0171	0.0294	0.5606	1
GO:0070586	cell-cell adhesion involved in gastrulation	+--++-++-	0.0125	0.0216	0.5638	1
GO:0009134	nucleoside diphosphate catabolic process	-+--+++++	0.0128	0.0222	0.5641	1
GO:1903429	regulation of cell maturation	-++-+++-+	0.0087	0.0152	0.5664	1
path:hsa03060	Protein export	-++--++-+	0.0184	0.0321	0.5671	1
GO:0046039	GTP metabolic process	+++--+---	-0.0138	0.0242	0.5689	1
GO:0032785	negative regulation of DNA-templated transcription, elongation	+--+-+---	-0.0107	0.0188	0.5699	1
GO:0070572	positive regulation of neuron projection regeneration	-++-+-+++	0.0193	0.034	0.57	1
GO:0055089	fatty acid homeostasis	+--+---+-	-0.0107	0.0191	0.5753	1
GO:1900034	regulation of cellular response to heat	-++---+++	0.0109	0.0195	0.5755	1
GO:0032482	Rab protein signal transduction	++--+-+++	0.0125	0.0225	0.5789	1
GO:0006857	oligopeptide transport	--+-+-++-	-0.0111	0.0202	0.582	1
GO:0001829	trophectodermal cell differentiation	--+-+++-+	-0.0161	0.0293	0.5826	1
GO:0019081	viral translation	++-+-----	-0.0116	0.0211	0.5831	1
GO:0046348	amino sugar catabolic process	+--+--++-	0.0122	0.0223	0.584	1
GO:0090051	negative regulation of cell migration involved in sprouting angiogenesis	+-+-+++++	-0.0162	0.0298	0.5861	1
GO:0018195	peptidyl-arginine modification	-+--+-+--	-0.0108	0.0201	0.5912	1
GO:1901028	regulation of mitochondrial outer membrane permeabilization involved in apoptotic signaling pathway	+--+-+-+-	0.0111	0.0207	0.5929	1
GO:0048339	paraxial mesoderm development	-++-+-+--	-0.0138	0.0261	0.5958	1
GO:0006560	proline metabolic process	++-+---++	-0.0085	0.016	0.597	1
GO:0051016	barbed-end actin filament capping	+--+-+++-	0.0106	0.02	0.5982	1
GO:0030730	sequestering of triglyceride	-+-+-+--+	0.0108	0.0205	0.5999	1
GO:1901142	insulin metabolic process	+--+--++-	0.0129	0.0246	0.6	1
GO:0015986	proton motive force-driven ATP synthesis	++-+-+++-	0.0058	0.011	0.602	1
GO:0009404	toxin metabolic process	+--++----	0.0112	0.0215	0.6029	1
GO:0015865	purine nucleotide transport	--+--++-+	-0.0104	0.0201	0.6035	1
GO:0032700	negative regulation of interleukin-17 production	+-+-++-++	0.0099	0.019	0.6037	1
GO:1901387	positive regulation of voltage-gated calcium channel activity	+--++-+++	0.0142	0.0275	0.6048	1
GO:0034104	negative regulation of tissue remodeling	++----+++	0.0102	0.0198	0.6057	1
GO:0002182	cytoplasmic translational elongation	++-+---+-	-0.0118	0.0229	0.6067	1
GO:1903902	positive regulation of viral life cycle	-+-+--++-	0.0134	0.0261	0.6081	1
GO:0090594	inflammatory response to wounding	+-+--++-+	-0.0119	0.0232	0.6092	1
GO:0051444	negative regulation of ubiquitin-protein transferase activity	-++--++++	0.0092	0.0179	0.6094	1
GO:0015816	glycine transport	+--+--++-	0.0122	0.0239	0.6103	1
GO:0036363	transforming growth factor beta activation	++++-+-+-	0.012	0.0236	0.6121	1
GO:0070307	lens fiber cell development	-++-+++-+	0.0091	0.0181	0.6136	1
GO:0051409	response to nitrosative stress	++-+---+-	0.0119	0.0238	0.6165	1
GO:0010829	negative regulation of glucose transmembrane transport	+--+++-+-	-0.0102	0.0204	0.6169	1
GO:0042059	negative regulation of epidermal growth factor receptor signaling pathway	-+--+++--	0.01	0.02	0.6179	1
GO:1905208	negative regulation of cardiocyte differentiation	+--++++--	0.0112	0.0225	0.618	1
GO:1905522	negative regulation of macrophage migration	++-++-+--	0.0115	0.0231	0.6189	1
GO:0097428	protein maturation by iron-sulfur cluster transfer	++-+-----	0.0108	0.0218	0.6191	1
GO:0043949	regulation of cAMP-mediated signaling	+-++--++-	0.0135	0.0271	0.6193	1
GO:0055023	positive regulation of cardiac muscle tissue growth	+--+--+--	0.0108	0.0218	0.6198	1
GO:0032688	negative regulation of interferon-beta production	++-+---+-	-0.0159	0.0322	0.62	1
GO:0006983	ER overload response	-++--++-+	-0.0127	0.0257	0.6206	1
GO:0061339	establishment or maintenance of monopolar cell polarity	+++-+---+	0.0088	0.0179	0.6216	1
GO:2001014	regulation of skeletal muscle cell differentiation	++----+++	-0.0088	0.0178	0.6235	1
GO:0003215	cardiac right ventricle morphogenesis	--+-++--+	-0.0114	0.0236	0.6288	1
GO:0000272	polysaccharide catabolic process	--+-+-+--	-0.0099	0.0206	0.6295	1
GO:0038007	netrin-activated signaling pathway	+--+---+-	-0.0085	0.0176	0.6297	1
GO:0002638	negative regulation of immunoglobulin production	-+-+-++-+	0.0101	0.021	0.6308	1
GO:0070831	basement membrane assembly	+--+--+--	-0.0096	0.02	0.6322	1
GO:0002713	negative regulation of B cell mediated immunity	-+-+---+-	-0.0122	0.0255	0.6324	1
GO:0050686	negative regulation of mRNA processing	-+++++---	0.0085	0.018	0.6364	1
GO:0070262	peptidyl-serine dephosphorylation	-++---+-+	-0.0122	0.0259	0.6368	1
GO:0045625	regulation of T-helper 1 cell differentiation	+++-+-+-+	0.008	0.0169	0.6369	1
GO:0043574	peroxisomal transport	+--+---+-	0.0111	0.0235	0.6377	1
GO:0030970	retrograde protein transport, ER to cytosol	+--++-++-	0.013	0.0279	0.641	1
GO:0010288	response to lead ion	-+-++----	-0.0128	0.0275	0.6427	1
GO:1903209	positive regulation of oxidative stress-induced cell death	-++-+++--	-0.0101	0.022	0.6453	1
GO:0021548	pons development	-++---+-+	-0.0103	0.0224	0.6458	1
GO:0032069	regulation of nuclease activity	+-+-+++-+	0.0111	0.0241	0.6469	1
GO:0061037	negative regulation of cartilage development	--+--++-+	-0.0096	0.0212	0.6496	1
GO:0060368	regulation of Fc receptor mediated stimulatory signaling pathway	+++--+-++	0.0089	0.0197	0.6503	1
GO:0045019	negative regulation of nitric oxide biosynthetic process	+--+++--+	0.0097	0.0214	0.6508	1
GO:0090205	positive regulation of cholesterol metabolic process	++-+-+--+	-0.0129	0.0288	0.6534	1
GO:0035878	nail development	+--+--+--	0.0123	0.0274	0.6536	1
GO:1901386	negative regulation of voltage-gated calcium channel activity	-++-+-+-+	0.01	0.0224	0.6543	1
GO:0048143	astrocyte activation	---+-++--	-0.0104	0.0233	0.655	1
GO:0006007	glucose catabolic process	--+-+-+++	0.0071	0.016	0.6553	1
GO:0061517	macrophage proliferation	-++-++-++	0.0099	0.0222	0.6553	1
GO:0150065	regulation of deacetylase activity	+-+-+---+	-0.0099	0.0222	0.6563	1
GO:2000833	positive regulation of steroid hormone secretion	++--++-++	0.008	0.0179	0.6565	1
GO:0045050	protein insertion into ER membrane by stop-transfer membrane-anchor sequence	+-+++--+-	0.0051	0.0117	0.6593	1
GO:0071243	cellular response to arsenic-containing substance	-+++++---	-0.01	0.0228	0.6607	1
GO:2001138	regulation of phospholipid transport	+-+-+++-+	0.0107	0.0243	0.661	1
GO:0030953	astral microtubule organization	+--+-+-+-	0.0103	0.0235	0.6612	1
GO:0019321	pentose metabolic process	++-++-+--	0.01	0.0229	0.6628	1
GO:0045672	positive regulation of osteoclast differentiation	+-+-+++-+	0.0101	0.0233	0.6632	1
GO:0048843	negative regulation of axon extension involved in axon guidance	-++-++--+	0.0114	0.0264	0.6645	1
GO:0098719	sodium ion import across plasma membrane	---+---+-	-0.0065	0.0152	0.6674	1
GO:0060765	regulation of androgen receptor signaling pathway	++-+--++-	0.0078	0.0183	0.6685	1
GO:1904262	negative regulation of TORC1 signaling	+-++-+---	-0.0107	0.025	0.6694	1
GO:0008535	respiratory chain complex IV assembly	-++-+++-+	-0.0075	0.0175	0.6696	1
GO:0048311	mitochondrion distribution	-++++++-+	0.0101	0.0236	0.6704	1
GO:2001267	regulation of cysteine-type endopeptidase activity involved in apoptotic signaling pathway	-++-++--+	-0.0097	0.0229	0.6717	1
GO:0097503	sialylation	---+--+--	-0.0101	0.0241	0.6752	1
GO:0033605	positive regulation of catecholamine secretion	-+-+--+--	-0.0126	0.0303	0.6762	1
GO:0061577	calcium ion transmembrane transport via high voltage-gated calcium channel	--+--+-++	-0.0113	0.0272	0.6775	1
GO:0050667	homocysteine metabolic process	---++--+-	-0.0066	0.016	0.68	1
GO:0060253	negative regulation of glial cell proliferation	-+--+-++-	0.0103	0.025	0.682	1
GO:0098780	response to mitochondrial depolarisation	-++----++	-0.0081	0.0199	0.6828	1
GO:1903901	negative regulation of viral life cycle	---+---+-	0.0091	0.0225	0.6857	1
GO:0003353	positive regulation of cilium movement	--+-+++-+	0.0059	0.0147	0.6872	1
GO:1902001	fatty acid transmembrane transport	---+-+--+	0.0066	0.0165	0.688	1
GO:0048484	enteric nervous system development	--+-+++--	0.0082	0.0206	0.6896	1
GO:0009070	serine family amino acid biosynthetic process	+-+-+-++-	0.0076	0.0191	0.6917	1
GO:0015780	nucleotide-sugar transmembrane transport	-+--++++-	-0.0091	0.023	0.693	1
GO:0010259	multicellular organism aging	++---+++-	-0.0075	0.019	0.6954	1
GO:0047484	regulation of response to osmotic stress	++--+--++	0.0074	0.0192	0.7009	1
GO:0045663	positive regulation of myoblast differentiation	--++++--+	0.0076	0.0198	0.7015	1
GO:0070102	interleukin-6-mediated signaling pathway	---++++--	-0.0094	0.0245	0.7019	1
GO:0032494	response to peptidoglycan	++-++--+-	0.0084	0.0222	0.7037	1
GO:0070544	histone H3-K36 demethylation	--+-+--++	0.0101	0.0266	0.7039	1
path:hsa00450	Selenocompound metabolism	++---+++-	0.0071	0.0189	0.7081	1
GO:0061626	pharyngeal arch artery morphogenesis	+++--+--+	-0.0103	0.0276	0.7089	1
GO:0001915	negative regulation of T cell mediated cytotoxicity	-+-+-++--	0.0098	0.0267	0.7118	1
GO:0042447	hormone catabolic process	-+---++--	-0.0068	0.0185	0.7137	1
GO:0002068	glandular epithelial cell development	++--+++--	0.0069	0.0188	0.7162	1
GO:0009067	aspartate family amino acid biosynthetic process	+--+---+-	-0.009	0.025	0.7185	1
GO:0006751	glutathione catabolic process	---+++-+-	-0.0023	0.0065	0.7207	1
GO:0051561	positive regulation of mitochondrial calcium ion concentration	--++++--+	0.0075	0.0213	0.7233	1
GO:0072537	fibroblast activation	++----+--	0.0068	0.0197	0.7279	1
GO:0000737	DNA catabolic process, endonucleolytic	++++-+-+-	0.0087	0.0259	0.7362	1
GO:0046794	transport of virus	-++-+++++	0.0067	0.0202	0.7391	1
GO:0006002	fructose 6-phosphate metabolic process	----+++--	-0.0086	0.0259	0.7404	1
GO:0010623	programmed cell death involved in cell development	+-+--++-+	0.0069	0.0209	0.7427	1
GO:0003156	regulation of animal organ formation	+-++--+--	-0.0064	0.0197	0.7433	1
GO:0036151	phosphatidylcholine acyl-chain remodeling	-+--+++++	0.0069	0.0211	0.7434	1
GO:0072224	metanephric glomerulus development	-++-+++-+	0.0058	0.0178	0.7436	1
GO:0072673	lamellipodium morphogenesis	-++-+++-+	0.0092	0.0281	0.7442	1
GO:0002863	positive regulation of inflammatory response to antigenic stimulus	-++--++--	-0.0038	0.0116	0.7451	1
GO:0010984	regulation of lipoprotein particle clearance	-++-++++-	-0.0057	0.0179	0.7501	1
GO:0003214	cardiac left ventricle morphogenesis	++----++-	0.0066	0.0207	0.7509	1
path:hsa00533	Glycosaminoglycan biosynthesis - keratan sulfate	-+-++-+--	-0.0056	0.0178	0.7549	1
GO:0001522	pseudouridine synthesis	++--+++--	0.0065	0.0211	0.7568	1
GO:0099170	postsynaptic modulation of chemical synaptic transmission	-++++--+-	0.0076	0.0244	0.7568	1
GO:0000012	single strand break repair	+--++++-+	0.004	0.0134	0.7646	1
GO:0070935	3'-UTR-mediated mRNA stabilization	+-+-+-+++	0.0014	0.0045	0.7658	1
GO:0036498	IRE1-mediated unfolded protein response	-++--++-+	-0.0074	0.0249	0.7661	1
GO:0034982	mitochondrial protein processing	---+++--+	-0.007	0.0236	0.7673	1
GO:0031293	membrane protein intracellular domain proteolysis	+-++--+-+	0.0085	0.0294	0.7719	1
GO:0060099	regulation of phagocytosis, engulfment	+-+-+++-+	0.0073	0.0253	0.7743	1
GO:0045947	negative regulation of translational initiation	+-+--+++-	0.0054	0.0191	0.7773	1
GO:0032367	intracellular cholesterol transport	++-++----	0.0061	0.0217	0.7781	1
GO:1900117	regulation of execution phase of apoptosis	++---++--	-0.0016	0.0057	0.7783	1
GO:0035278	miRNA-mediated gene silencing by inhibition of translation	-+--+++-+	0.0071	0.0254	0.7787	1
GO:0070989	oxidative demethylation	---++-+++	-0.0029	0.0105	0.781	1
GO:0060033	anatomical structure regression	+-+-++--+	-0.0063	0.023	0.783	1
GO:0048194	Golgi vesicle budding	+--+---+-	-0.0099	0.0361	0.7834	1
GO:0051639	actin filament network formation	+-+++-+-+	-0.0037	0.0138	0.7874	1
GO:0006465	signal peptide processing	+--+---+-	0.0077	0.0288	0.7899	1
GO:0046184	aldehyde biosynthetic process	--++--++-	0.0064	0.024	0.7899	1
GO:0006991	response to sterol depletion	-+++-+--+	0.0074	0.0278	0.7909	1
GO:0030449	regulation of complement activation	+++-++-++	0.0053	0.0199	0.7912	1
GO:0072074	kidney mesenchyme development	+-++++---	0.0051	0.0194	0.7922	1
GO:2000253	positive regulation of feeding behavior	++-+-+-+-	0.0047	0.0186	0.7998	1
GO:0060026	convergent extension	+--+-++--	-0.0052	0.0207	0.8031	1
GO:0002320	lymphoid progenitor cell differentiation	+++-+++++	0.0043	0.0176	0.8062	1
GO:0060920	cardiac pacemaker cell differentiation	+---+++++	0.0049	0.0199	0.8076	1
GO:0043476	pigment accumulation	+-+-+---+	-0.0052	0.0213	0.8077	1
GO:0097278	complement-dependent cytotoxicity	-+--+++-+	0.005	0.0205	0.8083	1
GO:0060900	embryonic camera-type eye formation	+----+-+-	-0.0036	0.015	0.8089	1
GO:0030949	positive regulation of vascular endothelial growth factor receptor signaling pathway	-++-+++--	0.0052	0.0218	0.8097	1
GO:2000049	positive regulation of cell-cell adhesion mediated by cadherin	+++-+-+-+	0.0047	0.0198	0.8111	1
GO:0045943	positive regulation of transcription by RNA polymerase I	+--+--++-	0.0058	0.0245	0.8119	1
GO:0048535	lymph node development	+-+-+-+-+	-0.0073	0.0306	0.8125	1
GO:0071295	cellular response to vitamin	-++-+++-+	-0.0053	0.0226	0.8134	1
GO:0072148	epithelial cell fate commitment	-++--++--	0.0071	0.0301	0.8134	1
GO:0016559	peroxisome fission	++-+++-+-	0.0068	0.0291	0.8153	1
GO:0002281	macrophage activation involved in immune response	+-+-+++--	-0.0056	0.0242	0.8158	1
GO:0035493	SNARE complex assembly	+--++++-+	0.0059	0.0254	0.8161	1
GO:0002765	immune response-inhibiting signal transduction	-+++--+-+	-0.0042	0.0183	0.8183	1
GO:0071786	endoplasmic reticulum tubular network organization	-++-+++-+	0.0062	0.0273	0.8202	1
GO:0033194	response to hydroperoxide	-++-++-++	-0.0047	0.0213	0.8238	1
GO:0003207	cardiac chamber formation	-++--++-+	0.0054	0.0246	0.825	1
GO:0048703	embryonic viscerocranium morphogenesis	-++-+-+++	0.0046	0.0207	0.8252	1
GO:1903649	regulation of cytoplasmic transport	+++-++++-	0.0036	0.0164	0.8277	1
GO:0070920	regulation of production of small RNA involved in gene silencing by RNA	-+++-+--+	0.0049	0.023	0.8297	1
GO:0055091	phospholipid homeostasis	+-+-++--+	0.0042	0.02	0.8338	1
GO:0040015	negative regulation of multicellular organism growth	-++-+-+--	0.0039	0.0189	0.8345	1
GO:0010575	positive regulation of vascular endothelial growth factor production	+-++----+	0.0049	0.0236	0.8352	1
GO:0015701	bicarbonate transport	---+--+-+	0.0044	0.0214	0.8357	1
GO:0035162	embryonic hemopoiesis	-+-+-+-+-	0.0034	0.0168	0.8382	1
GO:1902683	regulation of receptor localization to synapse	+--+-----	0.0044	0.0223	0.842	1
GO:0043173	nucleotide salvage	--++--++-	-0.0041	0.0207	0.8421	1
GO:0055070	copper ion homeostasis	-++---+-+	-0.0037	0.0188	0.8434	1
GO:0043201	response to leucine	--+-+++-+	-0.005	0.0255	0.8446	1
GO:1902644	tertiary alcohol metabolic process	+++--++++	0.0016	0.0086	0.8531	1
GO:0070841	inclusion body assembly	-+--+++--	0.0041	0.0225	0.8559	1
GO:0006547	histidine metabolic process	--+++---+	-0.0043	0.024	0.8569	1
GO:0003177	pulmonary valve development	+--+---+-	-0.0031	0.0171	0.8579	1
GO:0034379	very-low-density lipoprotein particle assembly	-++-++--+	-0.0045	0.026	0.8612	1
GO:1901881	positive regulation of protein depolymerization	+-+-+-++-	0.0035	0.0201	0.8619	1
GO:0051875	pigment granule localization	+-+-+--+-	-0.0043	0.0246	0.8625	1
GO:0090085	regulation of protein deubiquitination	-+-++--++	0.0036	0.022	0.8703	1
GO:0003283	atrial septum development	-++-++-++	-0.0031	0.0194	0.8712	1
GO:0051446	positive regulation of meiotic cell cycle	----+++-+	-0.0022	0.0137	0.8722	1
GO:0032782	bile acid secretion	-+-+--+--	-0.0031	0.0195	0.8724	1
GO:0038065	collagen-activated signaling pathway	++--+--++	-0.0027	0.0173	0.8773	1
GO:0036462	TRAIL-activated apoptotic signaling pathway	-+-+--+--	0.0053	0.0344	0.8774	1
GO:0110096	cellular response to aldehyde	++-+---++	-0.0029	0.0195	0.8795	1
GO:1903025	regulation of RNA polymerase II regulatory region sequence-specific DNA binding	+++++---+	0.0023	0.0156	0.8812	1
GO:0042759	long-chain fatty acid biosynthetic process	---+----+	0.0026	0.0171	0.8813	1
GO:0016180	snRNA processing	---+++-+-	0.0022	0.0147	0.8816	1
GO:0009081	branched-chain amino acid metabolic process	+--+---+-	0.0035	0.0242	0.8851	1
GO:0044819	mitotic G1/S transition checkpoint signaling	+-++----+	0.0028	0.0201	0.8886	1
GO:1901659	glycosyl compound biosynthetic process	-++-+++++	0.0018	0.0132	0.8889	1
GO:0006020	inositol metabolic process	+----++-+	-0.0032	0.0239	0.8917	1
GO:0001778	plasma membrane repair	+++-++-++	0.0026	0.0213	0.9023	1
GO:0006525	arginine metabolic process	++-+---+-	-0.003	0.0258	0.9066	1
GO:0046500	S-adenosylmethionine metabolic process	++-----+-	0.0028	0.0239	0.9075	1
GO:0021889	olfactory bulb interneuron differentiation	+--+--+--	-0.0026	0.0229	0.9086	1
GO:0070493	thrombin-activated receptor signaling pathway	--++--+-+	0.0024	0.0207	0.9092	1
GO:0014856	skeletal muscle cell proliferation	-+-++--+-	0.0021	0.0187	0.9105	1
GO:0042559	pteridine-containing compound biosynthetic process	+--+---+-	0.0027	0.0247	0.9128	1
GO:0060155	platelet dense granule organization	-----++-+	0.0036	0.0328	0.9131	1
GO:0009200	deoxyribonucleoside triphosphate metabolic process	+++-+++--	-0.002	0.0181	0.9136	1
GO:0051923	sulfation	-++-++-++	0.0017	0.0156	0.9141	1
GO:0006684	sphingomyelin metabolic process	-++-+-+-+	-0.0028	0.0287	0.9214	1
GO:0001973	G protein-coupled adenosine receptor signaling pathway	+-+-+++-+	-0.0025	0.0253	0.9218	1
GO:0006646	phosphatidylethanolamine biosynthetic process	-+-+-+-+-	0.0019	0.0205	0.9261	1
GO:0150011	regulation of neuron projection arborization	---+--+-+	0.0018	0.0199	0.928	1
GO:0021542	dentate gyrus development	+--+--+++	-0.0027	0.0301	0.9291	1
GO:0036124	histone H3-K9 trimethylation	+++--+++-	0.0016	0.0184	0.9299	1
GO:1902931	negative regulation of alcohol biosynthetic process	-++--+-++	0.0021	0.0264	0.9378	1
GO:1900745	positive regulation of p38MAPK cascade	+++----++	0.0016	0.0216	0.939	1
GO:0140467	integrated stress response signaling	--++++++-	0.0018	0.0235	0.9392	1
GO:1902914	regulation of protein polyubiquitination	-+-+--+--	0.0018	0.0237	0.9397	1
GO:0071609	chemokine (C-C motif) ligand 5 production	+++-+++-+	-0.0018	0.0238	0.9409	1
GO:0007530	sex determination	+--+---+-	-0.0018	0.0258	0.944	1
GO:0051450	myoblast proliferation	-++-+++-+	-0.0013	0.0194	0.9457	1
GO:0061029	eyelid development in camera-type eye	-+++---++	-0.0016	0.0243	0.9459	1
GO:0007603	phototransduction, visible light	--+-+++-+	-0.0016	0.0242	0.9466	1
GO:0034035	purine ribonucleoside bisphosphate metabolic process	+-+-+++-+	0.0012	0.0191	0.9486	1
GO:0006448	regulation of translational elongation	+--+++--+	0.0009	0.0155	0.9536	1
GO:0031440	regulation of mRNA 3'-end processing	--+--++++	-0.001	0.0177	0.954	1
GO:0031167	rRNA methylation	--++-+--+	-0.0008	0.0149	0.9551	1
GO:2000773	negative regulation of cellular senescence	--+---++-	0.0012	0.0221	0.9553	1
GO:0002097	tRNA wobble base modification	--+-+-+-+	-0.001	0.0193	0.958	1
GO:0009812	flavonoid metabolic process	+--++-+-+	-0.0003	0.0062	0.9597	1
GO:0035721	intraciliary retrograde transport	+++---++-	-0.0007	0.0148	0.9602	1
GO:0002467	germinal center formation	+-+-+-+++	0.0016	0.0324	0.9611	1
GO:0090713	immunological memory process	---+---+-	0.0008	0.0171	0.9613	1
GO:0048668	collateral sprouting	+--+--++-	0.0012	0.0245	0.9625	1
GO:0032488	Cdc42 protein signal transduction	+--++----	-0.0009	0.0212	0.9654	1
GO:0043252	sodium-independent organic anion transport	+++-+++-+	0.0013	0.0302	0.9664	1
GO:1901201	regulation of extracellular matrix assembly	+--+--++-	0.0008	0.0211	0.9679	1
GO:0042772	DNA damage response, signal transduction resulting in transcription	+-+-++--+	0.0011	0.0311	0.9705	1
GO:0051156	glucose 6-phosphate metabolic process	----+-++-	0.0009	0.0241	0.9712	1
GO:0002357	defense response to tumor cell	++-+---+-	0.001	0.0288	0.9713	1
GO:0016075	rRNA catabolic process	-+++--+--	0.0006	0.0173	0.9739	1
GO:0003306	Wnt signaling pathway involved in heart development	-++-++---	0.0008	0.0253	0.9746	1
GO:0071679	commissural neuron axon guidance	+--+---+-	0.0008	0.0292	0.9774	1
GO:0035246	peptidyl-arginine N-methylation	--++-+--+	0.0006	0.0229	0.9776	1
GO:0000305	response to oxygen radical	+-+-+-+-+	0.0005	0.0176	0.9784	1
GO:0048486	parasympathetic nervous system development	+++-+++++	-0.0007	0.0283	0.98	1
GO:1902993	positive regulation of amyloid precursor protein catabolic process	+--+--+--	0.0006	0.0254	0.9812	1
GO:0007440	foregut morphogenesis	-+-+-++--	-0.0006	0.0276	0.9815	1
GO:1902042	negative regulation of extrinsic apoptotic signaling pathway via death domain receptors	++--+++++	0.0005	0.0203	0.9819	1
GO:0070189	kynurenine metabolic process	-+-+--+++	-0.0005	0.025	0.9837	1
GO:0072189	ureter development	+--+-++--	0.0004	0.0182	0.9843	1
GO:1900246	positive regulation of RIG-I signaling pathway	--+-+++-+	0.0004	0.0254	0.9889	1
GO:2001279	regulation of unsaturated fatty acid biosynthetic process	+-+-++-++	-0.0003	0.0217	0.9896	1
GO:0010661	positive regulation of muscle cell apoptotic process	+---+++-+	-0.0003	0.0228	0.99	1
GO:0015874	norepinephrine transport	+++-+-+-+	0.0002	0.0198	0.9906	1
GO:1900103	positive regulation of endoplasmic reticulum unfolded protein response	++----++-	-0.0002	0.0223	0.992	1
GO:2000317	negative regulation of T-helper 17 type immune response	---+--+--	-0.0003	0.0274	0.9927	1
GO:0030212	hyaluronan metabolic process	+++---+-+	-0.0001	0.0207	0.9958	1
GO:0042045	epithelial fluid transport	-++-++-++	0.0001	0.0255	0.997	1

## Sheet: SupTable6
Sup Table 6: GSAS association with time to treatment change (TTTC) variable (in log10). logFC: log2 gene set activity score. t: t-statistic. p.adj.bf: adjusted pvalue with the Benjamini and Hochberg’s method.
GeneSet	Term	logFC	t	pvalue	p.adj.BH
GO:0051988	regulation of attachment of spindle microtubules to kinetochore	-0.587175	-5.89725	2.17744e-07	0.000330536
GO:0051984	positive regulation of chromosome segregation	0.536605	4.92139	7.81667e-06	0.00363382
GO:0000076	DNA replication checkpoint signaling	-0.503286	-4.78883	1.25247e-05	0.00363382
GO:1900262	regulation of DNA-directed DNA polymerase activity	-0.369585	-4.78376	1.27512e-05	0.00363382
GO:0034397	telomere localization	0.526933	4.76789	1.34874e-05	0.00363382
GO:0000727	double-strand break repair via break-induced replication	0.637117	4.75008	1.43629e-05	0.00363382
GO:0031055	chromatin remodeling at centromere	0.48681	4.69111	1.76776e-05	0.00383352
GO:0006271	DNA strand elongation involved in DNA replication	0.577251	4.44988	4.09159e-05	0.00698954
GO:0000212	meiotic spindle organization	0.696495	4.44618	4.144e-05	0.00698954
GO:0044771	meiotic cell cycle phase transition	0.462362	4.29442	6.96104e-05	0.0105669
GO:0031145	anaphase-promoting complex-dependent catabolic process	0.441171	4.19774	9.64841e-05	0.0133148
GO:0045737	positive regulation of cyclin-dependent protein serine/threonine kinase activity	0.444477	4.03018	0.00016857	0.0211478
GO:0051255	spindle midzone assembly	-0.35963	-4.0084	0.000181108	0.0211478
GO:1902969	mitotic DNA replication	-0.461963	-3.97125	0.000204613	0.0221859
GO:0010457	centriole-centriole cohesion	0.455293	3.94126	0.000225697	0.0228405
GO:0051315	attachment of mitotic spindle microtubules to kinetochore	0.463043	3.86083	0.000293109	0.0277475
GO:0009147	pyrimidine nucleoside triphosphate metabolic process	0.366509	3.82635	0.000327599	0.0277475
GO:0010745	negative regulation of macrophage derived foam cell differentiation	-0.364246	-3.80331	0.000352786	0.0277475
GO:0051782	negative regulation of cell division	-0.282723	-3.7882	0.000370295	0.0277475
GO:0048070	regulation of developmental pigmentation	-0.418607	-3.78459	0.000374603	0.0277475
GO:0009120	deoxyribonucleoside metabolic process	-0.403377	-3.77696	0.000383859	0.0277475
GO:0048385	regulation of retinoic acid receptor signaling pathway	-0.303266	-3.7297	0.000446304	0.0307949
GO:1905820	positive regulation of chromosome separation	-0.259562	-3.68663	0.000511592	0.0337651
GO:0014820	tonic smooth muscle contraction	-0.306851	-3.63524	0.000601472	0.0380431
GO:2000678	negative regulation of transcription regulatory region DNA binding	-0.251845	-3.61408	0.000642703	0.0390249
GO:0007096	regulation of exit from mitosis	-0.32558	-3.59484	0.000682524	0.0398489
GO:1904668	positive regulation of ubiquitin protein ligase activity	-0.36681	-3.52908	0.000837157	0.0462158
GO:0046112	nucleobase biosynthetic process	0.417065	3.52322	0.000852465	0.0462158
GO:0070341	fat cell proliferation	-0.29383	-3.50591	0.000899196	0.0470682
GO:0090169	regulation of spindle assembly	-0.363779	-3.49438	0.000931688	0.0471434
GO:0051299	centrosome separation	-0.289525	-3.43838	0.00110594	0.0541552
GO:2000104	negative regulation of DNA-templated DNA replication	0.3629	3.41361	0.00119251	0.056375
GO:1990535	neuron projection maintenance	0.318605	3.4046	0.00122554	0.056375
GO:1901387	positive regulation of voltage-gated calcium channel activity	0.347491	3.38666	0.00129395	0.0571654
GO:0019985	translesion synthesis	0.351801	3.36949	0.00136284	0.0571654
GO:0008340	determination of adult lifespan	0.359011	3.36819	0.00136816	0.0571654
GO:0005979	regulation of glycogen biosynthetic process	-0.385329	-3.35348	0.00143015	0.0571654
GO:0035860	glial cell-derived neurotrophic factor receptor signaling pathway	-0.281477	-3.34927	0.00144837	0.0571654
GO:2000105	positive regulation of DNA-templated DNA replication	-0.328172	-3.34159	0.00148214	0.0571654
GO:0048339	paraxial mesoderm development	0.280418	3.3362	0.00150634	0.0571654
GO:0043153	entrainment of circadian clock by photoperiod	0.263236	3.319	0.00158596	0.0585527
GO:0071236	cellular response to antibiotic	0.233337	3.31189	0.00162004	0.0585527
GO:0036065	fucosylation	-0.264461	-3.24091	0.00200017	0.0697933
GO:0006144	purine nucleobase metabolic process	-0.335789	-3.23706	0.002023	0.0697933
GO:0002693	positive regulation of cellular extravasation	0.2859	3.19781	0.00227049	0.0743874
GO:0090085	regulation of protein deubiquitination	0.315681	3.19745	0.00227289	0.0743874
GO:0009263	deoxyribonucleotide biosynthetic process	0.279481	3.19293	0.00230317	0.0743874
GO:0009110	vitamin biosynthetic process	0.351602	3.17027	0.00246078	0.0778222
GO:0007183	SMAD protein complex assembly	0.315958	3.11609	0.00287981	0.0892152
GO:0016556	mRNA modification	0.269928	3.09879	0.00302704	0.0914523
GO:0051546	keratinocyte migration	0.343025	3.09361	0.00307251	0.0914523
GO:0042481	regulation of odontogenesis	-0.288205	-3.0652	0.0033334	0.0973096
GO:0048012	hepatocyte growth factor receptor signaling pathway	-0.26946	-3.05768	0.00340585	0.0975487
GO:0006658	phosphatidylserine metabolic process	0.238388	3.00143	0.00399618	0.110642
GO:0009312	oligosaccharide biosynthetic process	-0.244785	-2.99126	0.00411257	0.110642
GO:0090399	replicative senescence	0.28319	2.98156	0.00422659	0.110642
GO:0051342	regulation of cyclic-nucleotide phosphodiesterase activity	0.275351	2.97415	0.00431559	0.110642
GO:1901978	positive regulation of cell cycle checkpoint	0.284826	2.97226	0.00433856	0.110642
GO:0052646	alditol phosphate metabolic process	0.298619	2.97178	0.00434443	0.110642
GO:0033605	positive regulation of catecholamine secretion	0.275001	2.96943	0.00437321	0.110642
GO:0070601	centromeric sister chromatid cohesion	0.321574	2.95035	0.00461351	0.113423
GO:0003157	endocardium development	0.267588	2.94888	0.00463254	0.113423
GO:0043471	regulation of cellular carbohydrate catabolic process	-0.218593	-2.92143	0.00500126	0.120233
GO:0001325	formation of extrachromosomal circular DNA	0.232827	2.91659	0.00506913	0.120233
GO:0023058	adaptation of signaling pathway	-0.212454	-2.90365	0.00525455	0.122714
GO:0045654	positive regulation of megakaryocyte differentiation	0.302918	2.8716	0.00574118	0.132047
GO:0035907	dorsal aorta development	0.423512	2.85833	0.00595463	0.133104
GO:0032536	regulation of cell projection size	-0.277444	-2.85785	0.00596248	0.133104
GO:0061517	macrophage proliferation	0.294724	2.83558	0.00633761	0.137707
GO:2000050	regulation of non-canonical Wnt signaling pathway	-0.310702	-2.82988	0.00643718	0.137707
GO:0072710	response to hydroxyurea	0.255683	2.82967	0.00644084	0.137707
GO:0048102	autophagic cell death	0.316152	2.81996	0.00661382	0.137739
GO:0048853	forebrain morphogenesis	0.283877	2.8194	0.00662383	0.137739
GO:0061626	pharyngeal arch artery morphogenesis	0.403495	2.79882	0.00700505	0.143539
GO:0051307	meiotic chromosome separation	0.293012	2.79428	0.00709185	0.143539
GO:0006312	mitotic recombination	0.254282	2.78731	0.00722707	0.144351
GO:0051095	regulation of helicase activity	0.248081	2.77998	0.00737174	0.145329
GO:0098719	sodium ion import across plasma membrane	-0.241179	-2.77197	0.00753289	0.145436
GO:0086103	G protein-coupled receptor signaling pathway involved in heart process	-0.309661	-2.767	0.00763451	0.145436
GO:0000729	DNA double-strand break processing	-0.191409	-2.76554	0.0076646	0.145436
GO:1901386	negative regulation of voltage-gated calcium channel activity	-0.244028	-2.76003	0.00777915	0.145787
GO:0034770	histone H4-K20 methylation	0.256849	2.73393	0.00834344	0.146042
GO:0001919	regulation of receptor recycling	-0.238104	-2.73026	0.00842582	0.146042
GO:0014029	neural crest formation	-0.300287	-2.72098	0.00863725	0.146042
GO:0010714	positive regulation of collagen metabolic process	0.303867	2.72088	0.00863943	0.146042
GO:0009214	cyclic nucleotide catabolic process	-0.257468	-2.71896	0.00868395	0.146042
path:hsa00730	Thiamine metabolism	-0.280149	-2.71642	0.00874298	0.146042
GO:0003357	noradrenergic neuron differentiation	-0.300614	-2.7156	0.00876211	0.146042
GO:0019372	lipoxygenase pathway	0.376322	2.71221	0.00884156	0.146042
GO:0045061	thymic T cell selection	0.372822	2.70909	0.00891517	0.146042
GO:0060623	regulation of chromosome condensation	0.37438	2.70794	0.00894257	0.146042
GO:0001976	nervous system process involved in regulation of systemic arterial blood pressure	0.291111	2.70785	0.00894461	0.146042
GO:0008300	isoprenoid catabolic process	0.266853	2.70011	0.00913065	0.146042
GO:0034383	low-density lipoprotein particle clearance	-0.249484	-2.69183	0.00933349	0.146042
GO:0072683	T cell extravasation	-0.291639	-2.69047	0.00936725	0.146042
GO:0035929	steroid hormone secretion	0.208524	2.68739	0.00944378	0.146042
GO:0060669	embryonic placenta morphogenesis	-0.289219	-2.68698	0.00945413	0.146042
GO:0045606	positive regulation of epidermal cell differentiation	0.251925	2.68555	0.00948993	0.146042
GO:0045023	G0 to G1 transition	0.330819	2.6802	0.00962528	0.146042
GO:0007171	activation of transmembrane receptor protein tyrosine kinase activity	0.299467	2.67783	0.00968584	0.146042
GO:0072224	metanephric glomerulus development	-0.235152	-2.67424	0.0097782	0.146042
GO:0043101	purine-containing compound salvage	-0.271775	-2.67289	0.00981308	0.146042
GO:1904424	regulation of GTP binding	0.215949	2.66223	0.0100926	0.148248
GO:0072189	ureter development	-0.222357	-2.65833	0.0101969	0.148248
GO:0051340	regulation of ligase activity	-0.297087	-2.65619	0.0102543	0.148248
GO:1904814	regulation of protein localization to chromosome, telomeric region	-0.278556	-2.64943	0.0104383	0.149199
GO:0002474	antigen processing and presentation of peptide antigen via MHC class I	0.285112	2.64658	0.0105166	0.149199
GO:2000738	positive regulation of stem cell differentiation	0.246623	2.643	0.0106159	0.149212
GO:0010224	response to UV-B	-0.272042	-2.63832	0.0107467	0.149665
GO:0047484	regulation of response to osmotic stress	0.215762	2.63409	0.0108664	0.149956
GO:0032528	microvillus organization	-0.190679	-2.62847	0.0110272	0.150804
GO:0044550	secondary metabolite biosynthetic process	0.19531	2.6237	0.0111655	0.151332
GO:0071549	cellular response to dexamethasone stimulus	-0.286807	-2.60027	0.0118679	0.159428
GO:0071635	negative regulation of transforming growth factor beta production	-0.296803	-2.59322	0.0120867	0.159935
GO:0048535	lymph node development	0.22266	2.59228	0.0121163	0.159935
GO:0035372	protein localization to microtubule	-0.267133	-2.58387	0.0123829	0.161261
GO:0032042	mitochondrial DNA metabolic process	0.247615	2.58243	0.0124292	0.161261
GO:0032060	bleb assembly	0.480183	2.56633	0.0129564	0.165091
GO:0046058	cAMP metabolic process	0.254872	2.56298	0.0130684	0.165091
GO:0072520	seminiferous tubule development	0.238814	2.56057	0.0131497	0.165091
GO:0043217	myelin maintenance	-0.253691	-2.55265	0.0134203	0.165091
GO:0032329	serine transport	0.269088	2.55175	0.0134514	0.165091
GO:2000810	regulation of bicellular tight junction assembly	-0.255664	-2.55065	0.0134893	0.165091
GO:0060746	parental behavior	-0.200334	-2.54777	0.0135892	0.165091
GO:0002566	somatic diversification of immune receptors via somatic mutation	-0.232695	-2.54762	0.0135945	0.165091
GO:0060026	convergent extension	-0.232669	-2.54403	0.0137202	0.165296
GO:0043968	histone H2A acetylation	-0.199689	-2.53734	0.0139573	0.166828
GO:2000622	regulation of nuclear-transcribed mRNA catabolic process, nonsense-mediated decay	-0.268776	-2.52308	0.0144746	0.170878
GO:0061298	retina vasculature development in camera-type eye	0.360623	2.52182	0.0145213	0.170878
GO:0090231	regulation of spindle checkpoint	-0.270337	-2.51808	0.0146602	0.171186
path:hsa04614	Renin-angiotensin system	-0.279671	-2.50957	0.014981	0.173597
GO:0009133	nucleoside diphosphate biosynthetic process	0.247759	2.49704	0.0154651	0.177849
GO:0036092	phosphatidylinositol-3-phosphate biosynthetic process	-0.214465	-2.48531	0.0159308	0.180983
GO:0060977	coronary vasculature morphogenesis	0.300337	2.48418	0.0159761	0.180983
GO:0060216	definitive hemopoiesis	-0.278543	-2.48115	0.0160987	0.18102
GO:0030318	melanocyte differentiation	0.294293	2.47793	0.0162302	0.181158
GO:0038203	TORC2 signaling	-0.200996	-2.47365	0.016406	0.181783
GO:0101023	vascular endothelial cell proliferation	0.22253	2.46562	0.0167408	0.18259
path:hsa04744	Phototransduction	-0.216809	-2.46242	0.016876	0.18259
GO:1903672	positive regulation of sprouting angiogenesis	-0.174848	-2.46125	0.0169257	0.18259
GO:0032986	protein-DNA complex disassembly	-0.217012	-2.46045	0.0169599	0.18259
GO:0046033	AMP metabolic process	-0.2992	-2.45688	0.0171125	0.182935
GO:0035999	tetrahydrofolate interconversion	-0.271526	-2.45005	0.0174079	0.184584
GO:0000289	nuclear-transcribed mRNA poly(A) tail shortening	-0.20216	-2.44771	0.01751	0.184584
GO:0051497	negative regulation of stress fiber assembly	0.181608	2.44209	0.0177576	0.185904
GO:0002863	positive regulation of inflammatory response to antigenic stimulus	0.1772	2.43589	0.0180349	0.187514
GO:0002638	negative regulation of immunoglobulin production	-0.245907	-2.43084	0.0182635	0.188599
GO:0042754	negative regulation of circadian rhythm	0.238414	2.4279	0.0183974	0.188697
GO:0001553	luteinization	-0.275323	-2.41576	0.0189611	0.192426
GO:0006285	base-excision repair, AP site formation	0.303242	2.41463	0.0190144	0.192426
GO:0021889	olfactory bulb interneuron differentiation	-0.223267	-2.40682	0.0193861	0.194888
GO:0007530	sex determination	0.169562	2.40051	0.0196914	0.196655
GO:0033327	Leydig cell differentiation	0.245924	2.39452	0.0199848	0.197782
GO:0070886	positive regulation of calcineurin-NFAT signaling cascade	0.235369	2.39112	0.0201534	0.197782
GO:0070861	regulation of protein exit from endoplasmic reticulum	-0.222769	-2.3861	0.0204042	0.197782
GO:0035330	regulation of hippo signaling	0.236459	2.38465	0.0204775	0.197782
GO:0070141	response to UV-A	0.216752	2.37661	0.0208861	0.197782
GO:0014848	urinary tract smooth muscle contraction	0.20472	2.37551	0.0209431	0.197782
GO:1900037	regulation of cellular response to hypoxia	-0.263227	-2.37531	0.0209532	0.197782
GO:0007064	mitotic sister chromatid cohesion	-0.235313	-2.37461	0.0209892	0.197782
GO:0003306	Wnt signaling pathway involved in heart development	0.261616	2.37387	0.0210275	0.197782
GO:0009070	serine family amino acid biosynthetic process	-0.250263	-2.37233	0.0211072	0.197782
GO:0009143	nucleoside triphosphate catabolic process	-0.172891	-2.36627	0.0214229	0.199046
GO:0035589	G protein-coupled purinergic nucleotide receptor signaling pathway	-0.314937	-2.36473	0.0215043	0.199046
GO:0050910	detection of mechanical stimulus involved in sensory perception of sound	0.240977	2.35446	0.0220513	0.201197
GO:0055062	phosphate ion homeostasis	0.228226	2.35367	0.0220938	0.201197
GO:0060391	positive regulation of SMAD protein signal transduction	0.251872	2.35292	0.0221344	0.201197
GO:0046599	regulation of centriole replication	-0.2156	-2.34897	0.0223489	0.201938
GO:1903020	positive regulation of glycoprotein metabolic process	-0.21529	-2.34469	0.0225832	0.202848
GO:0002068	glandular epithelial cell development	-0.21889	-2.33691	0.0230149	0.20551
GO:0061314	Notch signaling involved in heart development	-0.381368	-2.32933	0.023443	0.206081
GO:0097048	dendritic cell apoptotic process	0.224234	2.32922	0.0234492	0.206081
GO:0006450	regulation of translational fidelity	-0.244601	-2.32701	0.0235753	0.206081
GO:0051571	positive regulation of histone H3-K4 methylation	-0.162603	-2.32619	0.0236219	0.206081
GO:0003081	regulation of systemic arterial blood pressure by renin-angiotensin	0.227817	2.32111	0.0239148	0.207444
GO:0061430	bone trabecula morphogenesis	0.216834	2.31432	0.0243107	0.20968
GO:1903265	positive regulation of tumor necrosis factor-mediated signaling pathway	-0.20351	-2.30802	0.024684	0.211316
GO:0071472	cellular response to salt stress	0.267181	2.30369	0.0249431	0.211316
GO:0071636	positive regulation of transforming growth factor beta production	0.204516	2.30215	0.0250359	0.211316
GO:0010752	regulation of cGMP-mediated signaling	0.233944	2.30047	0.0251371	0.211316
GO:0072537	fibroblast activation	-0.226646	-2.29771	0.025305	0.211316
GO:0006684	sphingomyelin metabolic process	0.23126	2.2972	0.0253356	0.211316
GO:0033147	negative regulation of intracellular estrogen receptor signaling pathway	0.147924	2.28963	0.0258012	0.214023
GO:0006541	glutamine metabolic process	0.20028	2.2775	0.0265624	0.217275
GO:0003283	atrial septum development	0.233013	2.27699	0.0265953	0.217275
GO:0045006	DNA deamination	0.281665	2.27484	0.0267323	0.217275
GO:0030252	growth hormone secretion	-0.181718	-2.27432	0.0267658	0.217275
GO:0048532	anatomical structure arrangement	-0.271955	-2.27085	0.0269883	0.217835
GO:0051152	positive regulation of smooth muscle cell differentiation	0.240771	2.26879	0.0271218	0.217835
GO:0006883	cellular sodium ion homeostasis	-0.212224	-2.26193	0.0275691	0.220263
GO:0019835	cytolysis	0.259391	2.25626	0.0279443	0.222091
GO:0009950	dorsal/ventral axis specification	-0.191285	-2.24573	0.0286523	0.226532
GO:0006817	phosphate ion transport	0.235262	2.23706	0.0292467	0.230034
GO:0055057	neuroblast division	0.219934	2.22812	0.0298718	0.230781
GO:0034390	smooth muscle cell apoptotic process	-0.181175	-2.22721	0.0299359	0.230781
GO:0110096	cellular response to aldehyde	0.191366	2.2257	0.0300432	0.230781
GO:0048875	chemical homeostasis within a tissue	0.293576	2.2225	0.0302704	0.230781
GO:0030878	thyroid gland development	0.208794	2.22204	0.0303038	0.230781
GO:0007168	receptor guanylyl cyclase signaling pathway	0.166146	2.2215	0.030342	0.230781
GO:0010612	regulation of cardiac muscle adaptation	0.295024	2.21961	0.0304779	0.230781
GO:0044819	mitotic G1/S transition checkpoint signaling	-0.195445	-2.21849	0.030558	0.230781
GO:0048486	parasympathetic nervous system development	0.219144	2.21018	0.0311611	0.233702
GO:0099638	endosome to plasma membrane protein transport	-0.194844	-2.20374	0.031636	0.233702
GO:0033540	fatty acid beta-oxidation using acyl-CoA oxidase	-0.167922	-2.20193	0.0317707	0.233702
GO:0033689	negative regulation of osteoblast proliferation	-0.25267	-2.20181	0.0317797	0.233702
GO:0051481	negative regulation of cytosolic calcium ion concentration	-0.294079	-2.19619	0.0322005	0.233702
GO:0003084	positive regulation of systemic arterial blood pressure	-0.200377	-2.19522	0.032274	0.233702
GO:0061339	establishment or maintenance of monopolar cell polarity	0.237756	2.19512	0.0322814	0.233702
GO:0015936	coenzyme A metabolic process	0.205908	2.19429	0.0323442	0.233702
GO:0050872	white fat cell differentiation	-0.239331	-2.19352	0.0324028	0.233702
GO:0006560	proline metabolic process	0.240922	2.19101	0.032593	0.233702
GO:0072010	glomerular epithelium development	-0.259497	-2.19042	0.0326383	0.233702
GO:0031167	rRNA methylation	0.183871	2.17994	0.0334458	0.23836
GO:0034433	steroid esterification	0.184282	2.17294	0.0339956	0.241146
GO:0021562	vestibulocochlear nerve development	0.217115	2.16619	0.0345326	0.243663
GO:1902074	response to salt	0.217359	2.16446	0.0346714	0.243663
GO:0035855	megakaryocyte development	-0.229568	-2.15961	0.0350635	0.244413
GO:0002357	defense response to tumor cell	-0.268102	-2.15916	0.0351001	0.244413
GO:0042983	amyloid precursor protein biosynthetic process	-0.315631	-2.14854	0.0359728	0.248756
GO:0048672	positive regulation of collateral sprouting	-0.1582	-2.14652	0.036141	0.248756
GO:0071371	cellular response to gonadotropin stimulus	0.202689	2.14358	0.0363874	0.248756
GO:0010649	regulation of cell communication by electrical coupling	0.182332	2.14279	0.0364538	0.248756
GO:0001945	lymph vessel development	-0.259506	-2.14172	0.0365434	0.248756
GO:0006007	glucose catabolic process	-0.145341	-2.13978	0.0367071	0.248756
GO:0030397	membrane disassembly	0.264767	2.1339	0.0372076	0.251027
GO:0036376	sodium ion export across plasma membrane	0.219622	2.12854	0.0376679	0.253009
GO:0010288	response to lead ion	-0.208201	-2.12454	0.0380153	0.253421
GO:0006287	base-excision repair, gap-filling	-0.207988	-2.12399	0.0380633	0.253421
GO:0046697	decidualization	0.20222	2.12062	0.0383583	0.25427
GO:0034379	very-low-density lipoprotein particle assembly	0.220853	2.11827	0.0385656	0.254331
GO:0010640	regulation of platelet-derived growth factor receptor signaling pathway	-0.238772	-2.11467	0.0388843	0.254331
GO:0022038	corpus callosum development	-0.186934	-2.11121	0.0391931	0.254331
GO:2001198	regulation of dendritic cell differentiation	-0.224171	-2.11011	0.0392923	0.254331
GO:0071676	negative regulation of mononuclear cell migration	-0.211752	-2.10937	0.0393586	0.254331
GO:0010955	negative regulation of protein processing	-0.190424	-2.10778	0.0395012	0.254331
path:hsa00563	Glycosylphosphatidylinositol (GPI)-anchor biosynthesis	0.247197	2.10729	0.0395457	0.254331
GO:1901201	regulation of extracellular matrix assembly	-0.218688	-2.1055	0.0397078	0.254331
GO:0019184	nonribosomal peptide biosynthetic process	0.201687	2.09918	0.040283	0.255568
GO:0032070	regulation of deoxyribonuclease activity	-0.178736	-2.09766	0.0404224	0.255568
GO:0010528	regulation of transposition	0.183253	2.09747	0.0404406	0.255568
GO:0042118	endothelial cell activation	0.17616	2.09601	0.0405744	0.255568
GO:0001832	blastocyst growth	-0.200307	-2.08726	0.0413892	0.259118
path:hsa00340	Histidine metabolism	-0.195802	-2.08595	0.041512	0.259118
GO:0042045	epithelial fluid transport	0.203183	2.08326	0.0417665	0.259118
GO:0002070	epithelial cell maturation	0.191755	2.08268	0.0418208	0.259118
GO:0038180	nerve growth factor signaling pathway	-0.238984	-2.07821	0.0422464	0.259759
GO:0006516	glycoprotein catabolic process	-0.215024	-2.078	0.0422665	0.259759
GO:0034755	iron ion transmembrane transport	-0.234426	-2.07234	0.0428102	0.26204
GO:1902237	positive regulation of endoplasmic reticulum stress-induced intrinsic apoptotic signaling pathway	0.17953	2.06718	0.0433122	0.264048
GO:0090036	regulation of protein kinase C signaling	-0.208427	-2.05934	0.0440835	0.267665
GO:0046184	aldehyde biosynthetic process	-0.308119	-2.05662	0.0443538	0.267665
GO:1900152	negative regulation of nuclear-transcribed mRNA catabolic process, deadenylation-dependent decay	0.26761	2.05581	0.0444345	0.267665
path:hsa00100	Steroid biosynthesis	0.254602	2.0537	0.0446454	0.267873
GO:0031573	mitotic intra-S DNA damage checkpoint signaling	0.202764	2.04669	0.0453532	0.271048
GO:0006390	mitochondrial transcription	0.170111	2.04468	0.0455577	0.271202
GO:1904753	negative regulation of vascular associated smooth muscle cell migration	-0.309273	-2.03766	0.0462797	0.274424
GO:1903867	extraembryonic membrane development	0.308709	2.02938	0.0471421	0.277783
GO:0032700	negative regulation of interleukin-17 production	0.15987	2.02779	0.0473096	0.277783
GO:0032469	endoplasmic reticulum calcium ion homeostasis	0.219523	2.02642	0.0474538	0.277783
GO:0051660	establishment of centrosome localization	-0.184562	-2.02525	0.0475781	0.277783
GO:0060394	negative regulation of pathway-restricted SMAD protein phosphorylation	-0.239851	-2.02283	0.0478346	0.278211
GO:0036342	post-anal tail morphogenesis	0.179205	2.02082	0.0480492	0.278392
GO:1900006	positive regulation of dendrite development	0.175124	2.01553	0.0486173	0.280612
GO:1902774	late endosome to lysosome transport	-0.156111	-2.00747	0.0494944	0.284593
GO:0045342	MHC class II biosynthetic process	-0.203714	-2.00263	0.0500271	0.28657
GO:1904896	ESCRT complex disassembly	0.192615	1.99852	0.050483	0.288095
GO:0090051	negative regulation of cell migration involved in sprouting angiogenesis	0.313246	1.99356	0.0510387	0.289266
GO:0043691	reverse cholesterol transport	-0.220495	-1.99329	0.0510693	0.289266
GO:0070278	extracellular matrix constituent secretion	-0.277299	-1.98625	0.0518669	0.291829
GO:0009310	amine catabolic process	-0.16159	-1.98562	0.0519386	0.291829
GO:0030970	retrograde protein transport, ER to cytosol	-0.1907	-1.98422	0.0520985	0.291829
GO:1900103	positive regulation of endoplasmic reticulum unfolded protein response	-0.196472	-1.97855	0.0527516	0.293114
GO:0030212	hyaluronan metabolic process	0.207408	1.9783	0.0527805	0.293114
GO:2000352	negative regulation of endothelial cell apoptotic process	-0.157071	-1.97721	0.0529073	0.293114
GO:0051131	chaperone-mediated protein complex assembly	0.225719	1.9692	0.0538443	0.297221
GO:0046037	GMP metabolic process	0.174262	1.9639	0.0544718	0.298448
GO:0034389	lipid droplet organization	0.188472	1.96377	0.0544871	0.298448
GO:0048755	branching morphogenesis of a nerve	-0.181006	-1.96049	0.0548786	0.298448
GO:0086100	endothelin receptor signaling pathway	-0.145461	-1.96002	0.0549354	0.298448
GO:0055023	positive regulation of cardiac muscle tissue growth	-0.152197	-1.95906	0.0550498	0.298448
GO:0016338	calcium-independent cell-cell adhesion via plasma membrane cell-adhesion molecules	0.158161	1.95505	0.0555328	0.299996
GO:0070920	regulation of production of small RNA involved in gene silencing by RNA	-0.154062	-1.94023	0.0573514	0.308721
GO:0070572	positive regulation of neuron projection regeneration	0.247946	1.93795	0.0576353	0.309038
path:hsa03430	Mismatch repair	-0.18038	-1.93629	0.0578429	0.309038
GO:0009162	deoxyribonucleoside monophosphate metabolic process	0.205846	1.93453	0.058063	0.309038
GO:0097421	liver regeneration	0.191508	1.93276	0.0582866	0.309038
GO:0070561	vitamin D receptor signaling pathway	0.179948	1.93164	0.0584281	0.309038
GO:0021979	hypothalamus cell differentiation	-0.243249	-1.9295	0.0586989	0.309392
GO:0051238	sequestering of metal ion	0.225262	1.92292	0.059538	0.312729
GO:2001267	regulation of cysteine-type endopeptidase activity involved in apoptotic signaling pathway	0.19607	1.92102	0.059782	0.312928
GO:0003334	keratinocyte development	-0.234757	-1.91524	0.0605317	0.315563
GO:1905214	regulation of RNA binding	-0.14752	-1.91394	0.0607012	0.315563
GO:0003413	chondrocyte differentiation involved in endochondral bone morphogenesis	-0.172627	-1.90915	0.0613283	0.316883
path:hsa00430	Taurine and hypotaurine metabolism	-0.159796	-1.90882	0.0613726	0.316883
GO:0006991	response to sterol depletion	0.228873	1.90289	0.0621571	0.319203
GO:0044321	response to leptin	0.169585	1.90225	0.0622425	0.319203
GO:0006517	protein deglycosylation	-0.156951	-1.89664	0.0629946	0.321972
GO:0002756	MyD88-independent toll-like receptor signaling pathway	-0.236547	-1.89412	0.0633344	0.322344
GO:0030497	fatty acid elongation	0.209642	1.89282	0.0635115	0.322344
GO:0010544	negative regulation of platelet activation	-0.176538	-1.88998	0.0638966	0.322344
GO:0090103	cochlea morphogenesis	-0.219151	-1.88984	0.0639166	0.322344
GO:0034616	response to laminar fluid shear stress	0.256448	1.8855	0.064511	0.323413
GO:0086014	atrial cardiac muscle cell action potential	-0.132519	-1.88518	0.0645548	0.323413
GO:0055012	ventricular cardiac muscle cell differentiation	-0.175657	-1.88145	0.0650694	0.324045
GO:0046348	amino sugar catabolic process	-0.18403	-1.88059	0.0651887	0.324045
GO:0061029	eyelid development in camera-type eye	-0.169504	-1.87963	0.0653213	0.324045
GO:0045540	regulation of cholesterol biosynthetic process	-0.201554	-1.87193	0.0663985	0.328316
GO:0071071	regulation of phospholipid biosynthetic process	-0.181835	-1.87003	0.0666663	0.328569
GO:0042447	hormone catabolic process	0.178458	1.86642	0.0671778	0.329181
GO:0051574	positive regulation of histone H3-K9 methylation	0.163329	1.8661	0.067224	0.329181
GO:0098911	regulation of ventricular cardiac muscle cell action potential	0.303451	1.86336	0.0676151	0.330031
GO:2001212	regulation of vasculogenesis	0.22935	1.86056	0.0680158	0.3309
GO:0021871	forebrain regionalization	0.187059	1.85856	0.0683043	0.3309
GO:0042026	protein refolding	-0.179285	-1.85722	0.0684981	0.3309
GO:2000010	positive regulation of protein localization to cell surface	0.205256	1.85531	0.0687737	0.3309
GO:0032252	secretory granule localization	-0.160049	-1.85123	0.0693681	0.3309
GO:0043970	histone H3-K9 acetylation	0.210396	1.84971	0.06959	0.3309
GO:0060765	regulation of androgen receptor signaling pathway	-0.182072	-1.8491	0.0696806	0.3309
GO:0070262	peptidyl-serine dephosphorylation	-0.189438	-1.8486	0.0697529	0.3309
GO:1902570	protein localization to nucleolus	-0.14833	-1.84859	0.0697549	0.3309
GO:0002418	immune response to tumor cell	-0.250107	-1.84126	0.0708379	0.33499
GO:1901838	positive regulation of transcription of nucleolar large rRNA by RNA polymerase I	-0.166554	-1.8394	0.0711153	0.335258
GO:2000833	positive regulation of steroid hormone secretion	0.177127	1.83688	0.0714929	0.335267
GO:0070076	histone lysine demethylation	0.118527	1.83434	0.0718735	0.335267
GO:0033504	floor plate development	-0.177928	-1.83399	0.0719272	0.335267
GO:0040037	negative regulation of fibroblast growth factor receptor signaling pathway	0.18515	1.83317	0.0720497	0.335267
GO:0099509	regulation of presynaptic cytosolic calcium ion concentration	0.165318	1.83115	0.0723548	0.335267
GO:0010875	positive regulation of cholesterol efflux	0.178825	1.82968	0.0725791	0.335267
GO:0006379	mRNA cleavage	0.157221	1.8282	0.072804	0.335267
GO:0055119	relaxation of cardiac muscle	-0.21598	-1.82767	0.0728841	0.335267
GO:0015801	aromatic amino acid transport	-0.150045	-1.8232	0.073568	0.337229
GO:0018027	peptidyl-lysine dimethylation	0.201115	1.82128	0.0738622	0.337229
GO:0007000	nucleolus organization	-0.16043	-1.82054	0.0739772	0.337229
GO:0014912	negative regulation of smooth muscle cell migration	0.229586	1.81853	0.074287	0.337431
GO:0003177	pulmonary valve development	-0.174214	-1.8162	0.0746487	0.337431
GO:2000773	negative regulation of cellular senescence	-0.17686	-1.81595	0.0746883	0.337431
GO:0070293	renal absorption	-0.172611	-1.79754	0.0775974	0.348544
GO:0043248	proteasome assembly	-0.194788	-1.79748	0.0776072	0.348544
GO:0006047	UDP-N-acetylglucosamine metabolic process	-0.236117	-1.79216	0.0784653	0.351358
GO:0010460	positive regulation of heart rate	-0.138504	-1.78185	0.0801502	0.357271
GO:0035728	response to hepatocyte growth factor	0.17582	1.7797	0.0805062	0.357271
GO:0035988	chondrocyte proliferation	-0.13131	-1.77895	0.0806305	0.357271
GO:0086067	AV node cell to bundle of His cell communication	-0.185803	-1.77689	0.0809717	0.357271
GO:1902547	regulation of cellular response to vascular endothelial growth factor stimulus	0.227742	1.77689	0.0809726	0.357271
GO:0009226	nucleotide-sugar biosynthetic process	0.20028	1.77521	0.0812528	0.357271
GO:0006983	ER overload response	0.206322	1.77413	0.0814334	0.357271
GO:2000479	regulation of cAMP-dependent protein kinase activity	-0.145731	-1.76178	0.0835199	0.36443
GO:0007398	ectoderm development	0.132389	1.76149	0.0835682	0.36443
GO:1902018	negative regulation of cilium assembly	-0.159759	-1.75969	0.0838762	0.36443
GO:0009129	pyrimidine nucleoside monophosphate metabolic process	0.157324	1.75693	0.0843504	0.36443
GO:0033523	histone H2B ubiquitination	0.225204	1.75645	0.0844335	0.36443
GO:0042117	monocyte activation	-0.180642	-1.75603	0.0845056	0.36443
GO:0000469	cleavage involved in rRNA processing	-0.166633	-1.75245	0.085124	0.366057
GO:0048753	pigment granule organization	-0.185533	-1.74732	0.0860187	0.36886
GO:0046415	urate metabolic process	-0.142661	-1.7446	0.0864951	0.369858
GO:0030202	heparin metabolic process	0.160062	1.73823	0.0876209	0.372882
GO:0060287	epithelial cilium movement involved in determination of left/right asymmetry	0.199621	1.73782	0.0876937	0.372882
GO:2000001	regulation of DNA damage checkpoint	-0.146794	-1.73417	0.0883437	0.374597
GO:0007250	activation of NF-kappaB-inducing kinase activity	-0.165063	-1.72986	0.0891187	0.376092
GO:0021904	dorsal/ventral neural tube patterning	-0.193948	-1.72917	0.0892422	0.376092
GO:0030730	sequestering of triglyceride	-0.160937	-1.72492	0.0900117	0.376092
GO:0021859	pyramidal neuron differentiation	-0.211533	-1.72312	0.0903388	0.376092
GO:0043320	natural killer cell degranulation	0.15377	1.72071	0.0907793	0.376092
GO:0009084	glutamine family amino acid biosynthetic process	0.175687	1.71771	0.0913294	0.376092
GO:0016540	protein autoprocessing	0.118413	1.71632	0.0915846	0.376092
GO:0070391	response to lipoteichoic acid	0.175186	1.71617	0.0916127	0.376092
GO:0006828	manganese ion transport	-0.13736	-1.71555	0.0917265	0.376092
GO:0006972	hyperosmotic response	-0.109121	-1.71471	0.0918812	0.376092
GO:0002689	negative regulation of leukocyte chemotaxis	0.19468	1.71219	0.0923496	0.376092
GO:0070584	mitochondrion morphogenesis	-0.150875	-1.71154	0.0924701	0.376092
GO:0060749	mammary gland alveolus development	0.141545	1.71135	0.0925053	0.376092
GO:0015780	nucleotide-sugar transmembrane transport	-0.202694	-1.71095	0.0925784	0.376092
GO:0060841	venous blood vessel development	0.212659	1.71003	0.0927498	0.376092
GO:0097494	regulation of vesicle size	-0.226835	-1.70933	0.0928797	0.376092
GO:0036124	histone H3-K9 trimethylation	-0.120845	-1.7085	0.0930359	0.376092
GO:0046782	regulation of viral transcription	-0.216978	-1.70715	0.0932875	0.376092
GO:0010635	regulation of mitochondrial fusion	0.173817	1.70653	0.0934036	0.376092
GO:0044406	adhesion of symbiont to host	-0.130347	-1.70483	0.0937228	0.376335
GO:0034982	mitochondrial protein processing	0.172394	1.70302	0.0940636	0.376335
GO:0043032	positive regulation of macrophage activation	0.132843	1.70185	0.094283	0.376335
GO:0007135	meiosis II	-0.140964	-1.70094	0.0944555	0.376335
GO:0023035	CD40 signaling pathway	0.16519	1.69833	0.0949497	0.377004
GO:1902036	regulation of hematopoietic stem cell differentiation	-0.150854	-1.69743	0.0951203	0.377004
GO:0086070	SA node cell to atrial cardiac muscle cell communication	-0.195881	-1.68954	0.0966297	0.379927
GO:0002934	desmosome organization	0.241439	1.68844	0.0968427	0.379927
GO:0048143	astrocyte activation	-0.191244	-1.68827	0.0968751	0.379927
GO:0071459	protein localization to chromosome, centromeric region	-0.145048	-1.6879	0.0969467	0.379927
GO:1903429	regulation of cell maturation	-0.112153	-1.68706	0.0971091	0.379927
GO:0007440	foregut morphogenesis	-0.213546	-1.67998	0.0984866	0.383894
GO:0044557	relaxation of smooth muscle	-0.138862	-1.67744	0.0989845	0.383894
GO:0046519	sphingoid metabolic process	-0.150222	-1.67669	0.099132	0.383894
GO:0051875	pigment granule localization	-0.196504	-1.67667	0.0991347	0.383894
GO:0006857	oligopeptide transport	0.140606	1.67194	0.100069	0.384082
GO:0006067	ethanol metabolic process	-0.15498	-1.66985	0.100483	0.384082
GO:0048194	Golgi vesicle budding	-0.212163	-1.66875	0.100703	0.384082
GO:0090280	positive regulation of calcium ion import	-0.168567	-1.66571	0.10131	0.384082
GO:0060512	prostate gland morphogenesis	0.116987	1.66559	0.101335	0.384082
path:hsa00061	Fatty acid biosynthesis	-0.171821	-1.66478	0.101496	0.384082
GO:0060575	intestinal epithelial cell differentiation	-0.138088	-1.66445	0.101561	0.384082
GO:1902914	regulation of protein polyubiquitination	-0.17026	-1.66437	0.101578	0.384082
GO:0035630	bone mineralization involved in bone maturation	-0.178602	-1.66396	0.10166	0.384082
GO:0090184	positive regulation of kidney development	0.149696	1.66281	0.101892	0.384082
GO:0010968	regulation of microtubule nucleation	-0.155951	-1.66244	0.101966	0.384082
GO:0033625	positive regulation of integrin activation	0.171956	1.66064	0.102329	0.384495
GO:0003222	ventricular trabecula myocardium morphogenesis	-0.156987	-1.65809	0.102845	0.385479
GO:0060456	positive regulation of digestive system process	-0.149747	-1.65675	0.103116	0.385541
GO:0070417	cellular response to cold	-0.158056	-1.65458	0.103558	0.386242
GO:0021516	dorsal spinal cord development	-0.124892	-1.65027	0.104439	0.387783
GO:0045579	positive regulation of B cell differentiation	-0.268226	-1.6497	0.104557	0.387783
GO:0034975	protein folding in endoplasmic reticulum	-0.199327	-1.64882	0.104737	0.387783
path:hsa04977	Vitamin digestion and absorption	-0.112335	-1.64301	0.105938	0.389622
GO:1903428	positive regulation of reactive oxygen species biosynthetic process	0.197475	1.64157	0.106237	0.389622
GO:0090208	positive regulation of triglyceride metabolic process	0.13173	1.64146	0.10626	0.389622
path:hsa00630	Glyoxylate and dicarboxylate metabolism	-0.14993	-1.63909	0.106754	0.389622
GO:0060603	mammary gland duct morphogenesis	0.144312	1.63878	0.106819	0.389622
GO:0071107	response to parathyroid hormone	-0.132475	-1.63834	0.106911	0.389622
GO:0006995	cellular response to nitrogen starvation	0.15871	1.63698	0.107196	0.389622
GO:0032968	positive regulation of transcription elongation from RNA polymerase II promoter	0.172959	1.63638	0.107323	0.389622
GO:0060433	bronchus development	-0.27876	-1.63532	0.107544	0.389622
GO:0050849	negative regulation of calcium-mediated signaling	-0.22961	-1.63008	0.10865	0.391217
GO:0051386	regulation of neurotrophin TRK receptor signaling pathway	-0.155738	-1.63001	0.108665	0.391217
GO:0032525	somite rostral/caudal axis specification	0.134882	1.62958	0.108757	0.391217
GO:0001778	plasma membrane repair	0.155252	1.62792	0.10911	0.391558
GO:0150105	protein localization to cell-cell junction	-0.176318	-1.62654	0.109403	0.391683
GO:1902855	regulation of non-motile cilium assembly	-0.20589	-1.62463	0.109811	0.39222
GO:0002423	natural killer cell mediated immune response to tumor cell	0.183353	1.62339	0.110076	0.392241
GO:1904357	negative regulation of telomere maintenance via telomere lengthening	-0.118532	-1.62202	0.11037	0.392368
GO:0031061	negative regulation of histone methylation	0.157101	1.61964	0.110882	0.393243
GO:0050995	negative regulation of lipid catabolic process	0.18339	1.61787	0.111264	0.393243
GO:0036260	RNA capping	0.194321	1.61727	0.111393	0.393243
GO:0000963	mitochondrial RNA processing	-0.153185	-1.61344	0.112223	0.3944
GO:0006474	N-terminal protein amino acid acetylation	-0.160652	-1.61336	0.11224	0.3944
GO:0070932	histone H3 deacetylation	-0.192768	-1.60709	0.113612	0.398031
GO:0043651	linoleic acid metabolic process	0.126566	1.60625	0.113798	0.398031
GO:0042415	norepinephrine metabolic process	0.134029	1.60413	0.114264	0.398742
GO:0061450	trophoblast cell migration	0.134191	1.60135	0.11488	0.399313
GO:0060628	regulation of ER to Golgi vesicle-mediated transport	-0.149669	-1.60102	0.114954	0.399313
GO:0072697	protein localization to cell cortex	0.210598	1.59782	0.115664	0.400864
GO:0070091	glucagon secretion	0.161667	1.59587	0.116101	0.401431
GO:0003174	mitral valve development	-0.170276	-1.59472	0.116357	0.401431
GO:0090136	epithelial cell-cell adhesion	0.174185	1.5922	0.116922	0.402467
path:hsa00533	Glycosaminoglycan biosynthesis - keratan sulfate	0.130034	1.58957	0.117514	0.402951
GO:0010838	positive regulation of keratinocyte proliferation	-0.153034	-1.58922	0.117594	0.402951
GO:0009650	UV protection	-0.138382	-1.58415	0.118745	0.405835
GO:0018026	peptidyl-lysine monomethylation	-0.162702	-1.58316	0.11897	0.405835
GO:0007494	midgut development	-0.134285	-1.57837	0.120067	0.408658
GO:0010744	positive regulation of macrophage derived foam cell differentiation	-0.159984	-1.57005	0.12199	0.413666
GO:0098935	dendritic transport	0.141866	1.56965	0.122083	0.413666
path:hsa03450	Non-homologous end-joining	0.146867	1.56836	0.122385	0.413766
GO:1901142	insulin metabolic process	-0.201424	-1.56686	0.122734	0.413871
GO:0061037	negative regulation of cartilage development	0.123136	1.56589	0.122962	0.413871
GO:0002759	regulation of antimicrobial humoral response	0.171101	1.56202	0.12387	0.416005
path:hsa00770	Pantothenate and CoA biosynthesis	-0.162876	-1.56034	0.124267	0.416418
GO:0010454	negative regulation of cell fate commitment	0.121503	1.55844	0.124717	0.416617
GO:0048241	epinephrine transport	0.116902	1.55777	0.124875	0.416617
GO:0006490	oligosaccharide-lipid intermediate biosynthetic process	0.233553	1.55288	0.126038	0.419487
GO:0030388	fructose 1,6-bisphosphate metabolic process	0.183486	1.55184	0.126288	0.419487
GO:0009235	cobalamin metabolic process	0.111789	1.54639	0.127596	0.422037
GO:0050665	hydrogen peroxide biosynthetic process	0.160787	1.54633	0.127612	0.422037
GO:1903054	negative regulation of extracellular matrix organization	-0.21634	-1.53739	0.129784	0.427532
GO:0019336	phenol-containing compound catabolic process	-0.0865829	-1.53717	0.129837	0.427532
GO:0009065	glutamine family amino acid catabolic process	0.178075	1.53502	0.130363	0.428334
GO:0045603	positive regulation of endothelial cell differentiation	-0.179664	-1.53349	0.130738	0.42864
GO:0061484	hematopoietic stem cell homeostasis	-0.132873	-1.52629	0.132519	0.433543
GO:1900221	regulation of amyloid-beta clearance	-0.139288	-1.52499	0.132842	0.433608
GO:0030277	maintenance of gastrointestinal epithelium	-0.117087	-1.52392	0.13311	0.433608
GO:0048199	vesicle targeting, to, from or within Golgi	-0.153002	-1.51707	0.134829	0.438266
GO:0001765	membrane raft assembly	0.208908	1.51464	0.135442	0.439319
GO:0042135	neurotransmitter catabolic process	0.152351	1.51171	0.136183	0.43963
GO:0038092	nodal signaling pathway	-0.121306	-1.51139	0.136266	0.43963
GO:0032239	regulation of nucleobase-containing compound transport	0.161492	1.51083	0.136407	0.43963
GO:0050926	regulation of positive chemotaxis	-0.142062	-1.50725	0.13732	0.440793
GO:0042559	pteridine-containing compound biosynthetic process	-0.158937	-1.50641	0.137536	0.440793
GO:1903901	negative regulation of viral life cycle	-0.167725	-1.50601	0.137639	0.440793
GO:0003096	renal sodium ion transport	-0.173329	-1.50416	0.138114	0.441249
GO:0046794	transport of virus	0.143702	1.50003	0.139178	0.441249
GO:0005513	detection of calcium ion	-0.130772	-1.49963	0.139281	0.441249
GO:0140042	lipid droplet formation	0.142178	1.49893	0.139462	0.441249
GO:0070942	neutrophil mediated cytotoxicity	0.193457	1.49874	0.139511	0.441249
GO:0045932	negative regulation of muscle contraction	-0.157679	-1.49714	0.139927	0.441249
GO:0030953	astral microtubule organization	-0.156738	-1.49658	0.14007	0.441249
GO:0006415	translational termination	-0.149309	-1.49644	0.140107	0.441249
GO:0070206	protein trimerization	0.15565	1.49374	0.14081	0.442544
GO:1901160	primary amino compound metabolic process	0.11714	1.48908	0.14203	0.445457
GO:0060039	pericardium development	0.150311	1.48501	0.143104	0.4479
GO:0021548	pons development	0.113924	1.48214	0.143862	0.448623
GO:0001522	pseudouridine synthesis	-0.173558	-1.4819	0.143926	0.448623
GO:0048103	somatic stem cell division	-0.203682	-1.47829	0.144886	0.450412
GO:0045943	positive regulation of transcription by RNA polymerase I	-0.138469	-1.47688	0.145264	0.450412
GO:0010771	negative regulation of cell morphogenesis involved in differentiation	-0.16564	-1.47641	0.14539	0.450412
GO:0051798	positive regulation of hair follicle development	-0.137503	-1.46918	0.147333	0.452913
GO:1903651	positive regulation of cytoplasmic transport	-0.17443	-1.46873	0.147456	0.452913
GO:0055070	copper ion homeostasis	0.113048	1.46779	0.147709	0.452913
GO:0072111	cell proliferation involved in kidney development	-0.118373	-1.46681	0.147975	0.452913
GO:0018095	protein polyglutamylation	-0.099231	-1.46554	0.148319	0.452913
GO:0036159	inner dynein arm assembly	0.155192	1.4648	0.14852	0.452913
GO:0060384	innervation	0.125599	1.46356	0.148859	0.452913
GO:0007350	blastoderm segmentation	0.137525	1.46319	0.148958	0.452913
GO:0016553	base conversion or substitution editing	-0.185893	-1.46246	0.149159	0.452913
GO:0048843	negative regulation of axon extension involved in axon guidance	0.130442	1.46238	0.149181	0.452913
GO:0042249	establishment of planar polarity of embryonic epithelium	0.159864	1.4572	0.150601	0.456032
GO:0072567	chemokine (C-X-C motif) ligand 2 production	-0.141563	-1.45614	0.150891	0.456032
GO:2001014	regulation of skeletal muscle cell differentiation	0.120264	1.45535	0.15111	0.456032
GO:0046541	saliva secretion	-0.10101	-1.44935	0.152771	0.459518
GO:0043116	negative regulation of vascular permeability	0.164646	1.44899	0.15287	0.459518
GO:0060479	lung cell differentiation	-0.150902	-1.44495	0.153999	0.461997
GO:0071389	cellular response to mineralocorticoid stimulus	-0.138239	-1.44377	0.15433	0.462077
GO:0017145	stem cell division	0.114262	1.43842	0.155834	0.465661
GO:0006706	steroid catabolic process	-0.114274	-1.43582	0.156569	0.466939
GO:1905939	regulation of gonad development	0.140241	1.43282	0.157422	0.468417
GO:0071481	cellular response to X-ray	-0.107287	-1.43167	0.157751	0.468417
GO:2000648	positive regulation of stem cell proliferation	0.143849	1.42788	0.158832	0.468417
GO:0060065	uterus development	-0.115922	-1.42744	0.15896	0.468417
GO:0051645	Golgi localization	0.152635	1.42734	0.158987	0.468417
GO:0001867	complement activation, lectin pathway	0.113405	1.42716	0.159039	0.468417
GO:0046835	carbohydrate phosphorylation	0.133155	1.42641	0.159255	0.468417
GO:0000737	DNA catabolic process, endonucleolytic	0.167566	1.42544	0.159533	0.468417
GO:0006999	nuclear pore organization	-0.190002	-1.42058	0.160937	0.471625
GO:0042074	cell migration involved in gastrulation	0.110915	1.41849	0.161543	0.472491
GO:1902902	negative regulation of autophagosome assembly	-0.166338	-1.41313	0.163106	0.473431
GO:0042634	regulation of hair cycle	0.0971238	1.41253	0.163281	0.473431
GO:0030157	pancreatic juice secretion	0.123091	1.41169	0.163527	0.473431
GO:0044154	histone H3-K14 acetylation	-0.180921	-1.41013	0.163985	0.473431
GO:0035878	nail development	0.147793	1.40911	0.164284	0.473431
GO:0018126	protein hydroxylation	-0.158401	-1.40762	0.164726	0.473431
GO:0032429	regulation of phospholipase A2 activity	0.153888	1.40751	0.164756	0.473431
GO:1905522	negative regulation of macrophage migration	-0.100053	-1.40746	0.164772	0.473431
GO:0060716	labyrinthine layer blood vessel development	-0.13355	-1.40746	0.164772	0.473431
GO:0045625	regulation of T-helper 1 cell differentiation	0.0955246	1.40562	0.165314	0.473431
GO:0044790	suppression of viral release by host	-0.140854	-1.40469	0.165589	0.473431
GO:0002468	dendritic cell antigen processing and presentation	-0.152577	-1.40463	0.165607	0.473431
GO:1990403	embryonic brain development	-0.1308	-1.40187	0.166428	0.473993
GO:0001767	establishment of lymphocyte polarity	-0.193915	-1.40112	0.166649	0.473993
GO:1904376	negative regulation of protein localization to cell periphery	0.101809	1.39928	0.167197	0.473993
GO:0048251	elastic fiber assembly	0.196695	1.39923	0.167212	0.473993
GO:0090050	positive regulation of cell migration involved in sprouting angiogenesis	0.170276	1.39872	0.167365	0.473993
GO:0003188	heart valve formation	-0.113377	-1.39564	0.168286	0.475714
GO:2000042	negative regulation of double-strand break repair via homologous recombination	-0.183721	-1.39261	0.169197	0.4774
GO:1901856	negative regulation of cellular respiration	0.112526	1.38907	0.170266	0.478807
GO:0001711	endodermal cell fate commitment	-0.0887452	-1.38887	0.170327	0.478807
GO:2000644	regulation of receptor catabolic process	0.128463	1.38566	0.171301	0.480062
GO:0018242	protein O-linked glycosylation via serine	-0.148383	-1.38454	0.171639	0.480062
GO:0046337	phosphatidylethanolamine metabolic process	-0.0941417	-1.38427	0.171722	0.480062
GO:0045815	epigenetic maintenance of chromatin in transcription-competent conformation	-0.13722	-1.38308	0.172084	0.480189
GO:0051647	nucleus localization	0.0943663	1.38185	0.17246	0.480355
GO:0006448	regulation of translational elongation	0.132491	1.37845	0.173501	0.48237
GO:0010888	negative regulation of lipid storage	0.134984	1.37597	0.174264	0.482766
GO:0015693	magnesium ion transport	-0.134127	-1.37592	0.174279	0.482766
GO:0072584	caveolin-mediated endocytosis	-0.121758	-1.36564	0.177468	0.490704
GO:0032367	intracellular cholesterol transport	-0.120002	-1.36424	0.177905	0.491017
GO:0045663	positive regulation of myoblast differentiation	0.138957	1.36225	0.178528	0.491844
GO:0033262	regulation of nuclear cell cycle DNA replication	-0.125977	-1.35988	0.179273	0.492702
GO:0070734	histone H3-K27 methylation	-0.125993	-1.35907	0.179527	0.492702
GO:0072530	purine-containing compound transmembrane transport	-0.127425	-1.35816	0.179813	0.492702
GO:0036119	response to platelet-derived growth factor	0.144673	1.35512	0.180775	0.494175
GO:0009068	aspartate family amino acid catabolic process	0.159757	1.3544	0.181002	0.494175
GO:0042059	negative regulation of epidermal growth factor receptor signaling pathway	0.106892	1.34578	0.183751	0.500434
GO:1904338	regulation of dopaminergic neuron differentiation	-0.12342	-1.34419	0.184262	0.500434
GO:0042537	benzene-containing compound metabolic process	-0.0934843	-1.34323	0.18457	0.500434
GO:0002024	diet induced thermogenesis	0.0934712	1.3431	0.184613	0.500434
GO:0046689	response to mercury ion	0.119043	1.34156	0.18511	0.500887
GO:0002291	T cell activation via T cell receptor contact with antigen bound to MHC molecule on antigen presenting cell	-0.198168	-1.34001	0.185609	0.50115
GO:0010800	positive regulation of peptidyl-threonine phosphorylation	-0.158904	-1.33921	0.185868	0.50115
GO:0071800	podosome assembly	-0.0958518	-1.33725	0.186502	0.501967
GO:0050686	negative regulation of mRNA processing	0.162737	1.33401	0.187555	0.503514
GO:1901522	positive regulation of transcription from RNA polymerase II promoter involved in cellular response to chemical stimulus	0.119056	1.33342	0.187747	0.503514
GO:0007603	phototransduction, visible light	-0.107441	-1.33243	0.188071	0.503514
GO:0060736	prostate gland growth	0.116672	1.32873	0.189281	0.50586
GO:0046514	ceramide catabolic process	-0.165182	-1.32191	0.191528	0.507289
GO:0006349	regulation of gene expression by genomic imprinting	0.124011	1.32176	0.191578	0.507289
GO:0033700	phospholipid efflux	0.100738	1.32054	0.19198	0.507289
GO:0051457	maintenance of protein location in nucleus	0.123846	1.3195	0.192328	0.507289
path:hsa00450	Selenocompound metabolism	-0.124133	-1.31936	0.192373	0.507289
GO:1903800	positive regulation of miRNA maturation	-0.122279	-1.3193	0.192393	0.507289
GO:0032836	glomerular basement membrane development	0.123672	1.31922	0.192418	0.507289
GO:0140354	lipid import into cell	-0.130335	-1.31805	0.192807	0.507289
GO:2000035	regulation of stem cell division	-0.170769	-1.31801	0.192823	0.507289
GO:1902001	fatty acid transmembrane transport	-0.0963869	-1.31281	0.194558	0.510967
GO:0097284	hepatocyte apoptotic process	-0.182048	-1.30866	0.195949	0.511515
GO:0030011	maintenance of cell polarity	-0.125017	-1.30866	0.195951	0.511515
GO:0046386	deoxyribose phosphate catabolic process	0.0985992	1.3075	0.196341	0.511515
GO:0042670	retinal cone cell differentiation	-0.10636	-1.30718	0.19645	0.511515
GO:2001169	regulation of ATP biosynthetic process	-0.125892	-1.30717	0.196452	0.511515
GO:0048311	mitochondrion distribution	0.147976	1.3057	0.19695	0.51179
GO:0040015	negative regulation of multicellular organism growth	0.114308	1.30448	0.197361	0.51179
GO:0035627	ceramide transport	0.145719	1.30387	0.197569	0.51179
GO:0007614	short-term memory	0.101398	1.29938	0.199095	0.514865
GO:0001967	suckling behavior	-0.148295	-1.28814	0.202952	0.522467
GO:0010459	negative regulation of heart rate	-0.0952849	-1.28637	0.203563	0.522467
GO:0031649	heat generation	0.149508	1.28611	0.203653	0.522467
GO:0090209	negative regulation of triglyceride metabolic process	-0.129884	-1.28569	0.203798	0.522467
GO:0099188	postsynaptic cytoskeleton organization	-0.117492	-1.28383	0.204446	0.522467
GO:0048557	embryonic digestive tract morphogenesis	0.154566	1.2835	0.204557	0.522467
GO:0021602	cranial nerve morphogenesis	-0.16115	-1.28339	0.204598	0.522467
GO:1901841	regulation of high voltage-gated calcium channel activity	-0.118274	-1.28278	0.204808	0.522467
GO:0055089	fatty acid homeostasis	-0.120351	-1.28185	0.205132	0.522467
GO:1904666	regulation of ubiquitin protein ligase activity	0.110973	1.27718	0.206764	0.523725
GO:1990440	positive regulation of transcription from RNA polymerase II promoter in response to endoplasmic reticulum stress	-0.120791	-1.27713	0.206782	0.523725
GO:0030656	regulation of vitamin metabolic process	-0.124427	-1.2768	0.206897	0.523725
GO:0099550	trans-synaptic signaling, modulating synaptic transmission	0.125545	1.27649	0.207006	0.523725
GO:0031943	regulation of glucocorticoid metabolic process	-0.13293	-1.27479	0.207602	0.524174
GO:0051156	glucose 6-phosphate metabolic process	-0.139323	-1.27402	0.207874	0.524174
GO:0006206	pyrimidine nucleobase metabolic process	0.133645	1.27123	0.208857	0.525779
GO:0098743	cell aggregation	0.117367	1.26939	0.209508	0.52596
GO:0006595	polyamine metabolic process	0.147387	1.26907	0.209622	0.52596
GO:0046051	UTP metabolic process	0.136785	1.26748	0.210184	0.526305
GO:0051409	response to nitrosative stress	-0.115442	-1.26673	0.210453	0.526305
GO:0061548	ganglion development	-0.112057	-1.26338	0.211645	0.527522
GO:0000470	maturation of LSU-rRNA	0.119008	1.26283	0.211841	0.527522
GO:0060920	cardiac pacemaker cell differentiation	-0.125327	-1.26243	0.211982	0.527522
GO:0060911	cardiac cell fate commitment	0.140507	1.26081	0.212563	0.527938
GO:0000966	RNA 5'-end processing	0.144241	1.2598	0.212924	0.527938
GO:0060706	cell differentiation involved in embryonic placenta development	0.116998	1.25905	0.213192	0.527938
GO:0006534	cysteine metabolic process	0.111726	1.25539	0.214507	0.530327
GO:0007379	segment specification	-0.120186	-1.24997	0.216468	0.533609
GO:0099623	regulation of cardiac muscle cell membrane repolarization	0.111918	1.24977	0.216537	0.533609
GO:0045821	positive regulation of glycolytic process	-0.101177	-1.24688	0.217588	0.535329
GO:0003156	regulation of animal organ formation	0.091191	1.24387	0.218684	0.536767
GO:0030449	regulation of complement activation	0.141697	1.24293	0.219029	0.536767
GO:0055022	negative regulation of cardiac muscle tissue growth	-0.0979303	-1.24237	0.219233	0.536767
GO:0048291	isotype switching to IgG isotypes	0.109313	1.24104	0.219723	0.537101
GO:1903358	regulation of Golgi organization	-0.136637	-1.24	0.220103	0.537165
GO:0043589	skin morphogenesis	0.151465	1.23735	0.221079	0.538681
GO:0044849	estrous cycle	0.106505	1.23238	0.222912	0.542277
GO:1904779	regulation of protein localization to centrosome	0.169409	1.22975	0.22389	0.543785
GO:0032148	activation of protein kinase B activity	-0.108047	-1.22701	0.224909	0.545386
GO:0045723	positive regulation of fatty acid biosynthetic process	-0.107205	-1.22473	0.22576	0.545782
GO:0032703	negative regulation of interleukin-2 production	-0.130262	-1.22465	0.225791	0.545782
GO:0035493	SNARE complex assembly	-0.111717	-1.22163	0.226925	0.546848
GO:0019081	viral translation	0.126785	1.22155	0.226953	0.546848
GO:0035404	histone-serine phosphorylation	0.14277	1.22028	0.227429	0.547127
GO:0034453	microtubule anchoring	-0.118882	-1.21756	0.228453	0.548721
GO:0034333	adherens junction assembly	-0.112388	-1.21486	0.229476	0.550307
GO:0070723	response to cholesterol	0.120036	1.21353	0.229978	0.550641
GO:0046039	GTP metabolic process	-0.138926	-1.21115	0.230881	0.551933
GO:0033182	regulation of histone ubiquitination	0.148097	1.20988	0.231367	0.552225
GO:0014742	positive regulation of muscle hypertrophy	0.153667	1.20662	0.232609	0.553671
GO:0097201	negative regulation of transcription from RNA polymerase II promoter in response to stress	-0.115962	-1.20573	0.23295	0.553671
GO:0048308	organelle inheritance	-0.112727	-1.20542	0.233067	0.553671
GO:1904738	vascular associated smooth muscle cell migration	0.122815	1.20329	0.233885	0.553905
GO:2001223	negative regulation of neuron migration	-0.113451	-1.20326	0.233895	0.553905
GO:0030948	negative regulation of vascular endothelial growth factor receptor signaling pathway	-0.105962	-1.1975	0.236114	0.557685
GO:0098792	xenophagy	-0.0905262	-1.19652	0.236495	0.557685
GO:0042762	regulation of sulfur metabolic process	-0.146955	-1.19496	0.237095	0.557685
GO:0010715	regulation of extracellular matrix disassembly	-0.155139	-1.19446	0.23729	0.557685
GO:0032793	positive regulation of CREB transcription factor activity	0.12958	1.19365	0.237605	0.557685
GO:0070099	regulation of chemokine-mediated signaling pathway	-0.103867	-1.19183	0.238311	0.557685
GO:0060263	regulation of respiratory burst	-0.108224	-1.19158	0.238412	0.557685
GO:0097084	vascular associated smooth muscle cell development	-0.122887	-1.19153	0.238431	0.557685
GO:2000765	regulation of cytoplasmic translation	-0.126623	-1.1892	0.239339	0.558124
GO:0048484	enteric nervous system development	-0.0771761	-1.18916	0.239353	0.558124
GO:1902254	negative regulation of intrinsic apoptotic signaling pathway by p53 class mediator	-0.115028	-1.17985	0.243008	0.565775
GO:0072497	mesenchymal stem cell differentiation	0.1372	1.1771	0.244093	0.566611
GO:2000251	positive regulation of actin cytoskeleton reorganization	0.0919978	1.17705	0.244113	0.566611
GO:0035815	positive regulation of renal sodium excretion	-0.135382	-1.17506	0.244902	0.567575
GO:0033079	immature T cell proliferation	0.115536	1.17193	0.246145	0.569586
GO:0006491	N-glycan processing	0.0926085	1.16582	0.24859	0.573543
GO:0044794	positive regulation by host of viral process	0.110952	1.16576	0.248611	0.573543
GO:0042474	middle ear morphogenesis	-0.0965895	-1.16336	0.249576	0.574771
GO:0032351	negative regulation of hormone metabolic process	0.0887372	1.16255	0.2499	0.574771
GO:1902473	regulation of protein localization to synapse	0.0954761	1.15871	0.251452	0.577465
GO:0010960	magnesium ion homeostasis	0.11571	1.15646	0.252362	0.578678
GO:0033081	regulation of T cell differentiation in thymus	-0.0851897	-1.15467	0.253087	0.579035
GO:0045724	positive regulation of cilium assembly	-0.104451	-1.1542	0.25328	0.579035
GO:1903564	regulation of protein localization to cilium	0.105949	1.15106	0.254558	0.581082
GO:0030259	lipid glycosylation	0.110186	1.14978	0.255083	0.581404
GO:0060445	branching involved in salivary gland morphogenesis	-0.12802	-1.14659	0.256386	0.583499
GO:0045475	locomotor rhythm	0.1094	1.1433	0.257736	0.585393
GO:0031442	positive regulation of mRNA 3'-end processing	0.156607	1.14269	0.257989	0.585393
GO:0043586	tongue development	0.0934239	1.13879	0.259599	0.587624
GO:0032332	positive regulation of chondrocyte differentiation	-0.105919	-1.13835	0.259781	0.587624
GO:0097205	renal filtration	-0.104526	-1.1375	0.260134	0.587624
GO:0034356	NAD biosynthesis via nicotinamide riboside salvage pathway	0.108954	1.13438	0.261428	0.588104
GO:0034776	response to histamine	-0.105016	-1.13404	0.261569	0.588104
GO:0046827	positive regulation of protein export from nucleus	0.112061	1.13403	0.261574	0.588104
GO:0061684	chaperone-mediated autophagy	-0.112503	-1.13313	0.261949	0.588104
GO:0010592	positive regulation of lamellipodium assembly	-0.148062	-1.13232	0.262284	0.588104
GO:0006677	glycosylceramide metabolic process	-0.0765587	-1.1308	0.262919	0.58866
GO:0006020	inositol metabolic process	-0.104074	-1.12523	0.26525	0.591546
GO:2000629	negative regulation of miRNA metabolic process	-0.110467	-1.12456	0.265533	0.591546
GO:0003214	cardiac left ventricle morphogenesis	-0.10834	-1.12422	0.265677	0.591546
GO:0001915	negative regulation of T cell mediated cytotoxicity	-0.127615	-1.12191	0.266648	0.591546
GO:0010829	negative regulation of glucose transmembrane transport	0.0925214	1.12095	0.267055	0.591546
GO:0008228	opsonization	-0.123663	-1.12093	0.26706	0.591546
GO:0032328	alanine transport	-0.111694	-1.11877	0.267976	0.591546
GO:0002091	negative regulation of receptor internalization	-0.095021	-1.11865	0.268027	0.591546
GO:0033145	positive regulation of intracellular steroid hormone receptor signaling pathway	-0.111894	-1.11859	0.268051	0.591546
GO:0035970	peptidyl-threonine dephosphorylation	-0.118256	-1.11846	0.268105	0.591546
GO:1901881	positive regulation of protein depolymerization	-0.110133	-1.1174	0.268553	0.591674
GO:0042276	error-prone translesion synthesis	0.140645	1.1146	0.269745	0.592241
GO:0010878	cholesterol storage	0.1059	1.11355	0.27019	0.592241
GO:0045922	negative regulation of fatty acid metabolic process	-0.0872517	-1.11202	0.270842	0.592241
GO:0043117	positive regulation of vascular permeability	0.123907	1.11191	0.270888	0.592241
GO:0035246	peptidyl-arginine N-methylation	0.104976	1.11188	0.270901	0.592241
GO:0098814	spontaneous synaptic transmission	-0.0806474	-1.11077	0.271373	0.592241
path:hsa00604	Glycosphingolipid biosynthesis - ganglio series	-0.108631	-1.11038	0.271541	0.592241
GO:0032011	ARF protein signal transduction	-0.111368	-1.10869	0.272264	0.592965
GO:0043652	engulfment of apoptotic cell	-0.110648	-1.10634	0.273271	0.593816
GO:0006515	protein quality control for misfolded or incompletely synthesized proteins	0.098411	1.10595	0.273437	0.593816
GO:0045217	cell-cell junction maintenance	0.122392	1.10451	0.274057	0.594312
GO:0051974	negative regulation of telomerase activity	0.112995	1.10336	0.27455	0.594532
GO:0030575	nuclear body organization	-0.11714	-1.10011	0.275952	0.595395
GO:2000009	negative regulation of protein localization to cell surface	-0.139117	-1.09992	0.276033	0.595395
GO:0060536	cartilage morphogenesis	-0.10455	-1.09867	0.276575	0.595395
GO:0038007	netrin-activated signaling pathway	0.110615	1.09819	0.276784	0.595395
GO:1990253	cellular response to leucine starvation	-0.130177	-1.0979	0.27691	0.595395
GO:0030852	regulation of granulocyte differentiation	-0.130499	-1.09677	0.277399	0.595425
GO:0070816	phosphorylation of RNA polymerase II C-terminal domain	-0.122292	-1.09586	0.277793	0.595425
GO:0033860	regulation of NAD(P)H oxidase activity	-0.12734	-1.09496	0.278184	0.595425
GO:0150146	cell junction disassembly	0.109619	1.09425	0.278493	0.595425
GO:0006266	DNA ligation	-0.11725	-1.09118	0.27983	0.597442
GO:0033089	positive regulation of T cell differentiation in thymus	0.148002	1.08744	0.28146	0.60008
GO:0070525	tRNA threonylcarbamoyladenosine metabolic process	0.0666724	1.08523	0.282433	0.601149
GO:0006298	mismatch repair	-0.0875751	-1.0845	0.282754	0.601149
GO:1904526	regulation of microtubule binding	-0.111937	-1.07936	0.285014	0.605106
GO:0060049	regulation of protein glycosylation	-0.101132	-1.07113	0.288666	0.612005
GO:0010172	embryonic body morphogenesis	0.110538	1.07007	0.289138	0.612151
GO:0055091	phospholipid homeostasis	0.0804074	1.06664	0.290673	0.614173
GO:1902236	negative regulation of endoplasmic reticulum stress-induced intrinsic apoptotic signaling pathway	-0.0793367	-1.06613	0.290903	0.614173
GO:0042759	long-chain fatty acid biosynthetic process	0.111023	1.06079	0.293303	0.618381
GO:0070213	protein auto-ADP-ribosylation	-0.0889234	-1.05905	0.294085	0.61917
GO:0099170	postsynaptic modulation of chemical synaptic transmission	-0.0958086	-1.05567	0.295613	0.621525
GO:0006622	protein targeting to lysosome	0.114312	1.05417	0.296294	0.622095
GO:1904321	response to forskolin	0.0965086	1.0531	0.296782	0.622259
GO:0007512	adult heart development	0.11265	1.04894	0.298674	0.625361
GO:0070327	thyroid hormone transport	-0.0794509	-1.04737	0.299391	0.625445
GO:0045721	negative regulation of gluconeogenesis	0.0829156	1.04705	0.299538	0.625445
GO:0033572	transferrin transport	-0.104803	-1.04364	0.301101	0.627846
GO:0022010	central nervous system myelination	-0.131554	-1.0409	0.302356	0.629598
GO:0034138	toll-like receptor 3 signaling pathway	-0.13972	-1.03805	0.30367	0.63113
GO:2000696	regulation of epithelial cell differentiation involved in kidney development	0.0807383	1.0375	0.303924	0.63113
GO:0072376	protein activation cascade	-0.147743	-1.03648	0.304398	0.631252
GO:0009404	toxin metabolic process	0.108314	1.03254	0.306223	0.633773
GO:0071498	cellular response to fluid shear stress	-0.108272	-1.03205	0.306449	0.633773
GO:0006751	glutathione catabolic process	-0.0557891	-1.03036	0.307235	0.634535
GO:0018904	ether metabolic process	0.0950522	1.02877	0.307975	0.635199
GO:0070831	basement membrane assembly	-0.0863153	-1.02474	0.309856	0.638212
GO:0018196	peptidyl-asparagine modification	0.122974	1.02203	0.311123	0.639953
GO:0035886	vascular associated smooth muscle cell differentiation	-0.090729	-1.02091	0.311651	0.64017
GO:0034505	tooth mineralization	0.071525	1.01811	0.312966	0.641137
GO:0070471	uterine smooth muscle contraction	-0.0786928	-1.01811	0.312966	0.641137
GO:0030539	male genitalia development	-0.0986031	-1.01422	0.314805	0.642321
GO:0048521	negative regulation of behavior	0.0906827	1.0136	0.315095	0.642321
GO:0021670	lateral ventricle development	-0.129855	-1.01337	0.315205	0.642321
GO:0010452	histone H3-K36 methylation	0.129608	1.0133	0.315237	0.642321
GO:0099560	synaptic membrane adhesion	0.0920676	1.01059	0.316521	0.643082
GO:0042407	cristae formation	-0.106008	-1.01047	0.316578	0.643082
GO:0042989	sequestering of actin monomers	-0.078845	-1.00984	0.316881	0.643082
GO:0002076	osteoblast development	-0.0975277	-1.00797	0.317767	0.644019
GO:2000508	regulation of dendritic cell chemotaxis	-0.11633	-1.00538	0.319001	0.644791
GO:0007549	dosage compensation	0.123962	1.00508	0.319144	0.644791
GO:0060099	regulation of phagocytosis, engulfment	-0.0963322	-1.00346	0.319918	0.644791
GO:0045954	positive regulation of natural killer cell mediated cytotoxicity	-0.103366	-1.00341	0.319943	0.644791
GO:0070586	cell-cell adhesion involved in gastrulation	-0.110442	-1.00272	0.320271	0.644791
GO:1903599	positive regulation of autophagy of mitochondrion	0.0847885	0.995406	0.323785	0.649668
GO:0002433	immune response-regulating cell surface receptor signaling pathway involved in phagocytosis	-0.139175	-0.995339	0.323817	0.649668
GO:2001138	regulation of phospholipid transport	0.107308	0.994133	0.324399	0.649668
GO:0010944	negative regulation of transcription by competitive promoter binding	0.0869878	0.993643	0.324635	0.649668
GO:0035584	calcium-mediated signaling using intracellular calcium source	-0.0761425	-0.992738	0.325073	0.649668
GO:0032905	transforming growth factor beta1 production	-0.118658	-0.991728	0.325561	0.649668
GO:0045655	regulation of monocyte differentiation	0.1392	0.991461	0.32569	0.649668
GO:0018230	peptidyl-L-cysteine S-palmitoylation	0.0647383	0.989153	0.326808	0.650839
GO:0015851	nucleobase transport	0.14137	0.98848	0.327134	0.650839
GO:0009200	deoxyribonucleoside triphosphate metabolic process	-0.0818692	-0.985588	0.32854	0.652779
GO:0031000	response to caffeine	0.127822	0.982564	0.330013	0.654263
GO:0002052	positive regulation of neuroblast proliferation	0.0800891	0.982287	0.330149	0.654263
GO:0090713	immunological memory process	-0.0752026	-0.977048	0.332712	0.658484
GO:0016078	tRNA catabolic process	-0.0892598	-0.974672	0.33388	0.658646
GO:0010832	negative regulation of myotube differentiation	0.0817452	0.973777	0.33432	0.658646
GO:0140112	extracellular vesicle biogenesis	0.0960301	0.973479	0.334467	0.658646
GO:0034105	positive regulation of tissue remodeling	-0.101111	-0.972877	0.334763	0.658646
GO:0045653	negative regulation of megakaryocyte differentiation	0.0665494	0.972471	0.334964	0.658646
GO:0031987	locomotion involved in locomotory behavior	0.0900452	0.968473	0.336938	0.661671
GO:0001780	neutrophil homeostasis	0.0828818	0.965857	0.338234	0.662012
GO:1903729	regulation of plasma membrane organization	0.121535	0.964381	0.338967	0.662012
GO:0007567	parturition	0.0674531	0.964318	0.338998	0.662012
GO:0010839	negative regulation of keratinocyte proliferation	0.0830346	0.963807	0.339252	0.662012
GO:0033539	fatty acid beta-oxidation using acyl-CoA dehydrogenase	0.0967737	0.963726	0.339292	0.662012
GO:0014831	gastro-intestinal system smooth muscle contraction	-0.104118	-0.962098	0.340102	0.662741
GO:1903671	negative regulation of sprouting angiogenesis	-0.0799496	-0.960174	0.341061	0.663512
GO:0090594	inflammatory response to wounding	0.104832	0.959237	0.341529	0.663512
GO:2001279	regulation of unsaturated fatty acid biosynthetic process	0.0896122	0.958675	0.341809	0.663512
GO:0046642	negative regulation of alpha-beta T cell proliferation	0.0897955	0.956813	0.34274	0.66447
GO:0008535	respiratory chain complex IV assembly	0.133859	0.955325	0.343485	0.664791
GO:0048711	positive regulation of astrocyte differentiation	0.0991452	0.954733	0.343782	0.664791
GO:0035268	protein mannosylation	-0.121656	-0.953068	0.344617	0.665298
GO:0010992	ubiquitin recycling	-0.122248	-0.952464	0.344921	0.665298
GO:1905906	regulation of amyloid fibril formation	-0.125451	-0.949822	0.34625	0.666412
GO:0048490	anterograde synaptic vesicle transport	0.0721598	0.94907	0.346629	0.666412
GO:0046068	cGMP metabolic process	-0.0966571	-0.948701	0.346815	0.666412
GO:1901894	regulation of ATPase-coupled calcium transmembrane transporter activity	-0.0861973	-0.947374	0.347485	0.666455
GO:0097066	response to thyroid hormone	0.114664	0.946917	0.347715	0.666455
GO:0043576	regulation of respiratory gaseous exchange	0.0845217	0.939469	0.351491	0.672449
GO:0046931	pore complex assembly	-0.0962674	-0.938642	0.351912	0.672449
GO:0097094	craniofacial suture morphogenesis	0.0941286	0.938131	0.352172	0.672449
GO:0021559	trigeminal nerve development	0.0636247	0.936583	0.352962	0.672925
path:hsa04966	Collecting duct acid secretion	0.1348	0.935904	0.353308	0.672925
GO:0006971	hypotonic response	-0.0740722	-0.934996	0.353772	0.672964
GO:0060601	lateral sprouting from an epithelium	-0.0917795	-0.931893	0.355359	0.674305
GO:0090205	positive regulation of cholesterol metabolic process	0.123568	0.931881	0.355365	0.674305
GO:0010940	positive regulation of necrotic cell death	0.104293	0.930115	0.356271	0.67518
GO:0030214	hyaluronan catabolic process	-0.0924335	-0.928375	0.357165	0.675232
GO:0043619	regulation of transcription from RNA polymerase II promoter in response to oxidative stress	-0.0904216	-0.92833	0.357188	0.675232
GO:0060055	angiogenesis involved in wound healing	-0.0646503	-0.922327	0.360282	0.680234
GO:0014850	response to muscle activity	0.0933984	0.918807	0.362104	0.68161
GO:0010575	positive regulation of vascular endothelial growth factor production	0.107986	0.918236	0.362401	0.68161
GO:0043518	negative regulation of DNA damage response, signal transduction by p53 class mediator	-0.113866	-0.918232	0.362403	0.68161
GO:0061003	positive regulation of dendritic spine morphogenesis	-0.0851952	-0.917427	0.362821	0.68161
GO:0036151	phosphatidylcholine acyl-chain remodeling	-0.0945898	-0.916589	0.363256	0.68161
GO:0071786	endoplasmic reticulum tubular network organization	0.0954519	0.910327	0.36652	0.684979
GO:0051791	medium-chain fatty acid metabolic process	0.095148	0.909315	0.367049	0.684979
GO:0098780	response to mitochondrial depolarisation	0.0812964	0.909274	0.36707	0.684979
GO:0032490	detection of molecule of bacterial origin	-0.122752	-0.908979	0.367224	0.684979
GO:0036152	phosphatidylethanolamine acyl-chain remodeling	-0.0872563	-0.90882	0.367308	0.684979
GO:0031958	corticosteroid receptor signaling pathway	0.0890244	0.906264	0.368647	0.686633
GO:0014856	skeletal muscle cell proliferation	-0.0647348	-0.904628	0.369506	0.68739
GO:0032926	negative regulation of activin receptor signaling pathway	0.0768454	0.900878	0.371479	0.690215
GO:0010259	multicellular organism aging	-0.0779296	-0.897651	0.373183	0.692532
GO:0014889	muscle atrophy	0.0759788	0.896577	0.373751	0.69274
GO:0002713	negative regulation of B cell mediated immunity	-0.113402	-0.895557	0.374291	0.692895
GO:2001224	positive regulation of neuron migration	-0.0770337	-0.89316	0.375562	0.694401
GO:0032688	negative regulation of interferon-beta production	0.0998342	0.890956	0.376733	0.694841
GO:0015074	DNA integration	-0.0932647	-0.890238	0.377115	0.694841
GO:0032069	regulation of nuclease activity	-0.0903779	-0.889589	0.377461	0.694841
GO:0060442	branching involved in prostate gland morphogenesis	-0.0843323	-0.886251	0.379241	0.694841
GO:0035933	glucocorticoid secretion	-0.0863715	-0.885932	0.379412	0.694841
GO:0003071	renal system process involved in regulation of systemic arterial blood pressure	0.0610252	0.885906	0.379425	0.694841
GO:0042538	hyperosmotic salinity response	0.081941	0.884855	0.379987	0.694841
GO:0006054	N-acetylneuraminate metabolic process	0.112263	0.884153	0.380363	0.694841
GO:0002320	lymphoid progenitor cell differentiation	-0.0628369	-0.88375	0.380578	0.694841
GO:1903909	regulation of receptor clustering	0.0922867	0.882878	0.381045	0.694841
GO:2000209	regulation of anoikis	-0.0857907	-0.882394	0.381305	0.694841
GO:0071599	otic vesicle development	0.0863543	0.881979	0.381527	0.694841
GO:0062009	secondary palate development	0.0771967	0.881563	0.38175	0.694841
GO:0014819	regulation of skeletal muscle contraction	-0.128251	-0.879798	0.382697	0.69573
GO:1900117	regulation of execution phase of apoptosis	0.0531214	0.877867	0.383736	0.696784
GO:0060397	growth hormone receptor signaling pathway via JAK-STAT	-0.179194	-0.874527	0.385536	0.697683
GO:1903975	regulation of glial cell migration	0.0746649	0.874036	0.385801	0.697683
GO:0016322	neuron remodeling	-0.0787237	-0.873782	0.385938	0.697683
GO:0010801	negative regulation of peptidyl-threonine phosphorylation	-0.077383	-0.873537	0.38607	0.697683
GO:0001771	immunological synapse formation	0.0766393	0.872675	0.386536	0.697695
GO:1901862	negative regulation of muscle tissue development	0.0742694	0.871674	0.387077	0.697843
GO:0009071	serine family amino acid catabolic process	0.0636411	0.869794	0.388095	0.698178
GO:0046341	CDP-diacylglycerol metabolic process	0.0869255	0.867026	0.389597	0.698178
GO:0097503	sialylation	-0.0840315	-0.866832	0.389702	0.698178
GO:1902307	positive regulation of sodium ion transmembrane transport	-0.0801876	-0.865457	0.39045	0.698178
GO:2001044	regulation of integrin-mediated signaling pathway	-0.0879133	-0.865416	0.390472	0.698178
GO:1902259	regulation of delayed rectifier potassium channel activity	-0.0691776	-0.865006	0.390695	0.698178
GO:0033005	positive regulation of mast cell activation	-0.0663557	-0.864612	0.39091	0.698178
GO:0035562	negative regulation of chromatin binding	-0.103859	-0.864551	0.390943	0.698178
GO:0032780	negative regulation of ATP-dependent activity	-0.0728873	-0.861978	0.392346	0.699773
GO:0042501	serine phosphorylation of STAT protein	-0.0698872	-0.860533	0.393134	0.699773
GO:0048569	post-embryonic animal organ development	0.0816064	0.860378	0.393219	0.699773
GO:0003207	cardiac chamber formation	0.075732	0.859287	0.393815	0.700013
GO:0042693	muscle cell fate commitment	-0.116291	-0.857213	0.39495	0.700892
GO:0006353	DNA-templated transcription, termination	0.0779751	0.856103	0.395559	0.700892
GO:0036462	TRAIL-activated apoptotic signaling pathway	-0.135294	-0.855856	0.395695	0.700892
GO:2001032	regulation of double-strand break repair via nonhomologous end joining	-0.0672405	-0.851622	0.398021	0.703902
GO:0006734	NADH metabolic process	0.110078	0.851076	0.398322	0.703902
GO:0090153	regulation of sphingolipid biosynthetic process	0.0989286	0.850105	0.398856	0.704028
GO:1902683	regulation of receptor localization to synapse	0.0981033	0.848505	0.399739	0.704767
GO:0072531	pyrimidine-containing compound transmembrane transport	-0.0790765	-0.845317	0.401502	0.70655
GO:0098840	protein transport along microtubule	0.109919	0.844988	0.401683	0.70655
GO:0045064	T-helper 2 cell differentiation	-0.130498	-0.844151	0.402147	0.70655
GO:0021534	cell proliferation in hindbrain	-0.0831308	-0.843297	0.40262	0.706564
GO:0044030	regulation of DNA methylation	-0.0532456	-0.840996	0.403897	0.707986
GO:0032369	negative regulation of lipid transport	0.0611009	0.839492	0.404733	0.708633
GO:0003356	regulation of cilium beat frequency	-0.123818	-0.837694	0.405734	0.709358
path:hsa00220	Arginine biosynthesis	-0.086485	-0.83707	0.406082	0.709358
GO:0006000	fructose metabolic process	0.0934798	0.834849	0.407321	0.710704
GO:0044346	fibroblast apoptotic process	0.0850162	0.833646	0.407993	0.71106
GO:0009642	response to light intensity	-0.0839964	-0.831353	0.409276	0.712478
GO:0051450	myoblast proliferation	-0.062064	-0.827217	0.411596	0.714799
GO:0034349	glial cell apoptotic process	-0.0627914	-0.826639	0.411921	0.714799
GO:0051657	maintenance of organelle location	0.0928212	0.82646	0.412022	0.714799
GO:0003091	renal water homeostasis	-0.0739322	-0.824923	0.412886	0.715481
GO:0051123	RNA polymerase II preinitiation complex assembly	0.0794477	0.824067	0.413368	0.7155
GO:0006525	arginine metabolic process	-0.092863	-0.82082	0.4152	0.71731
GO:1901798	positive regulation of signal transduction by p53 class mediator	-0.0700715	-0.820538	0.41536	0.71731
GO:0045161	neuronal ion channel clustering	0.0759607	0.819347	0.416033	0.717657
GO:0072074	kidney mesenchyme development	-0.0820953	-0.812837	0.419725	0.723204
GO:0006089	lactate metabolic process	0.0895064	0.808886	0.421976	0.726258
GO:0042756	drinking behavior	0.0742093	0.804421	0.424527	0.728872
path:hsa00591	Linoleic acid metabolism	-0.0925296	-0.803019	0.425331	0.728872
GO:0090141	positive regulation of mitochondrial fission	-0.100066	-0.802241	0.425777	0.728872
GO:0070977	bone maturation	-0.0675662	-0.801906	0.425969	0.728872
GO:1901857	positive regulation of cellular respiration	-0.0940121	-0.801158	0.426399	0.728872
GO:1901533	negative regulation of hematopoietic progenitor cell differentiation	-0.0700642	-0.80064	0.426696	0.728872
GO:0070989	oxidative demethylation	0.06684	0.799314	0.427458	0.728872
GO:0090201	negative regulation of release of cytochrome c from mitochondria	0.0672356	0.799255	0.427492	0.728872
GO:0045672	positive regulation of osteoclast differentiation	-0.0694563	-0.797315	0.428608	0.728872
GO:0061418	regulation of transcription from RNA polymerase II promoter in response to hypoxia	-0.0711437	-0.796732	0.428944	0.728872
GO:0003401	axis elongation	-0.062054	-0.796163	0.429272	0.728872
GO:0001958	endochondral ossification	-0.0626158	-0.795464	0.429675	0.728872
GO:0007191	adenylate cyclase-activating dopamine receptor signaling pathway	0.0759072	0.795261	0.429792	0.728872
path:hsa00603	Glycosphingolipid biosynthesis - globo and isoglobo series	0.0639463	0.794524	0.430217	0.728872
GO:1904181	positive regulation of membrane depolarization	0.0890678	0.792552	0.431356	0.7293
GO:0043476	pigment accumulation	0.069034	0.792423	0.431431	0.7293
GO:0044804	autophagy of nucleus	0.0831039	0.790225	0.432702	0.729904
GO:0097104	postsynaptic membrane assembly	-0.0659214	-0.788938	0.433448	0.729904
GO:1902224	ketone body metabolic process	0.0701563	0.788737	0.433565	0.729904
GO:0018410	C-terminal protein amino acid modification	-0.0833209	-0.788485	0.433711	0.729904
GO:0001542	ovulation from ovarian follicle	-0.0822079	-0.787067	0.434534	0.730478
GO:0070199	establishment of protein localization to chromosome	-0.0713994	-0.784879	0.435805	0.731805
GO:0002026	regulation of the force of heart contraction	-0.123372	-0.783249	0.436753	0.732016
GO:0051608	histamine transport	-0.0693889	-0.783006	0.436895	0.732016
GO:0072148	epithelial cell fate commitment	-0.0892246	-0.778013	0.439809	0.736086
GO:0030150	protein import into mitochondrial matrix	0.112713	0.776349	0.440782	0.736903
GO:0090520	sphingolipid mediated signaling pathway	-0.0655771	-0.77383	0.442259	0.738558
GO:0006002	fructose 6-phosphate metabolic process	0.0795577	0.771597	0.44357	0.739705
GO:0009812	flavonoid metabolic process	0.100071	0.771001	0.44392	0.739705
GO:0140374	antiviral innate immune response	0.0767938	0.769813	0.444619	0.739872
GO:0016973	poly(A)+ mRNA export from nucleus	-0.0434572	-0.769173	0.444996	0.739872
GO:0033189	response to vitamin A	0.0734965	0.766	0.446867	0.741431
GO:0043649	dicarboxylic acid catabolic process	0.0683363	0.765678	0.447056	0.741431
GO:0032957	inositol trisphosphate metabolic process	-0.0662423	-0.765099	0.447398	0.741431
GO:1904263	positive regulation of TORC1 signaling	-0.0631358	-0.763639	0.448261	0.742051
GO:0060174	limb bud formation	-0.0853033	-0.762265	0.449074	0.742587
GO:0002765	immune response-inhibiting signal transduction	-0.0732776	-0.761025	0.449808	0.742992
GO:0008209	androgen metabolic process	0.0697912	0.759119	0.450938	0.744048
GO:0098901	regulation of cardiac muscle cell action potential	0.0608103	0.757336	0.451997	0.744986
GO:0035278	miRNA-mediated gene silencing by inhibition of translation	-0.0828965	-0.752191	0.45506	0.749221
GO:0061303	cornea development in camera-type eye	-0.0832145	-0.75134	0.455568	0.749243
GO:0008343	adult feeding behavior	-0.0598118	-0.746747	0.458314	0.749974
GO:0051204	protein insertion into mitochondrial membrane	0.075193	0.746699	0.458343	0.749974
GO:1902410	mitotic cytokinetic process	-0.0688816	-0.745981	0.458773	0.749974
GO:0006123	mitochondrial electron transport, cytochrome c to oxygen	-0.114735	-0.745634	0.458981	0.749974
GO:0021554	optic nerve development	0.0897263	0.744946	0.459394	0.749974
GO:0060155	platelet dense granule organization	-0.0966165	-0.743407	0.460317	0.749974
GO:0006547	histidine metabolic process	0.0669636	0.740563	0.462026	0.749974
GO:0036109	alpha-linolenic acid metabolic process	0.0546703	0.740207	0.462241	0.749974
GO:1904037	positive regulation of epithelial cell apoptotic process	0.071472	0.739444	0.4627	0.749974
GO:0070102	interleukin-6-mediated signaling pathway	-0.0934254	-0.738374	0.463345	0.749974
GO:0031954	positive regulation of protein autophosphorylation	0.0636683	0.738343	0.463363	0.749974
GO:0071391	cellular response to estrogen stimulus	0.0737767	0.738144	0.463484	0.749974
GO:0070170	regulation of tooth mineralization	-0.0509084	-0.73795	0.463601	0.749974
GO:0015874	norepinephrine transport	-0.0745239	-0.737267	0.464012	0.749974
GO:0046710	GDP metabolic process	-0.103791	-0.736254	0.464624	0.749974
GO:0015824	proline transport	-0.0705514	-0.73519	0.465266	0.749974
GO:0060245	detection of cell density	0.10328	0.734989	0.465387	0.749974
GO:0034035	purine ribonucleoside bisphosphate metabolic process	0.0503505	0.734962	0.465404	0.749974
GO:0006103	2-oxoglutarate metabolic process	0.094395	0.734508	0.465678	0.749974
GO:1902285	semaphorin-plexin signaling pathway involved in neuron projection guidance	-0.0847489	-0.734153	0.465893	0.749974
GO:0035872	nucleotide-binding domain, leucine rich repeat containing receptor signaling pathway	0.0816102	0.732507	0.466889	0.750781
GO:0010623	programmed cell death involved in cell development	0.0533346	0.72911	0.468948	0.753294
GO:0071514	genomic imprinting	-0.0713469	-0.728271	0.469457	0.753315
GO:1904251	regulation of bile acid metabolic process	-0.0541586	-0.726097	0.470778	0.754161
GO:0043252	sodium-independent organic anion transport	0.0563384	0.725143	0.471359	0.754161
GO:0032274	gonadotropin secretion	-0.0695737	-0.724952	0.471475	0.754161
GO:0061744	motor behavior	-0.0545762	-0.722558	0.472933	0.755698
GO:0014741	negative regulation of muscle hypertrophy	0.0515817	0.719815	0.474608	0.757576
GO:0072070	loop of Henle development	-0.0590377	-0.717023	0.476315	0.759503
GO:0021952	central nervous system projection neuron axonogenesis	-0.0675086	-0.715761	0.477088	0.759774
GO:1904706	negative regulation of vascular associated smooth muscle cell proliferation	-0.0693257	-0.715102	0.477492	0.759774
GO:0035455	response to interferon-alpha	-0.0727474	-0.713797	0.478293	0.759774
GO:0036035	osteoclast development	0.0516954	0.71348	0.478487	0.759774
GO:0060900	embryonic camera-type eye formation	-0.0576882	-0.71259	0.479034	0.759847
GO:0070544	histone H3-K36 demethylation	-0.107349	-0.711122	0.479936	0.759887
GO:1902931	negative regulation of alcohol biosynthetic process	-0.102393	-0.710906	0.480068	0.759887
GO:0032482	Rab protein signal transduction	-0.0724145	-0.710023	0.480612	0.759887
GO:0042403	thyroid hormone metabolic process	0.0438525	0.709293	0.481061	0.759887
GO:0000394	RNA splicing, via endonucleolytic cleavage and ligation	0.0606803	0.707302	0.482288	0.761032
GO:0015732	prostaglandin transport	-0.0543679	-0.704	0.484326	0.763455
GO:0021846	cell proliferation in forebrain	0.0633664	0.696564	0.488933	0.769027
GO:0033522	histone H2A ubiquitination	0.0758853	0.695514	0.489585	0.769027
GO:0045793	positive regulation of cell size	0.062662	0.69529	0.489725	0.769027
GO:0010310	regulation of hydrogen peroxide metabolic process	0.0632348	0.694234	0.490382	0.769027
GO:0018206	peptidyl-methionine modification	-0.0739839	-0.693469	0.490858	0.769027
path:hsa00511	Other glycan degradation	0.0829668	0.6934	0.490901	0.769027
GO:0000305	response to oxygen radical	-0.0837389	-0.692523	0.491447	0.769089
GO:0051639	actin filament network formation	0.0593182	0.691385	0.492156	0.769406
GO:0042574	retinal metabolic process	-0.0555338	-0.69018	0.492908	0.769788
GO:0098760	response to interleukin-7	-0.073732	-0.687247	0.49474	0.771343
GO:1905245	regulation of aspartic-type peptidase activity	0.0624759	0.686657	0.495109	0.771343
GO:0031998	regulation of fatty acid beta-oxidation	0.0590956	0.686147	0.495428	0.771343
GO:1903624	regulation of DNA catabolic process	0.0630545	0.68407	0.496729	0.771732
GO:0010470	regulation of gastrulation	0.0699196	0.683983	0.496783	0.771732
GO:0060339	negative regulation of type I interferon-mediated signaling pathway	-0.0642879	-0.683286	0.49722	0.771732
GO:0051923	sulfation	-0.0554153	-0.681118	0.49858	0.771732
GO:1902175	regulation of oxidative stress-induced intrinsic apoptotic signaling pathway	-0.0578895	-0.680894	0.498721	0.771732
GO:0033127	regulation of histone phosphorylation	-0.076328	-0.680883	0.498728	0.771732
GO:0072488	ammonium transmembrane transport	0.0594063	0.675294	0.502245	0.776383
GO:0006825	copper ion transport	-0.0545579	-0.672983	0.503703	0.777603
GO:1902947	regulation of tau-protein kinase activity	0.0539866	0.671735	0.504491	0.777603
GO:0000054	ribosomal subunit export from nucleus	-0.08231	-0.671248	0.504799	0.777603
GO:0019400	alditol metabolic process	0.0550238	0.670798	0.505083	0.777603
GO:0016180	snRNA processing	0.0462758	0.66826	0.50669	0.778531
GO:0098917	retrograde trans-synaptic signaling	-0.0672884	-0.667547	0.507142	0.778531
GO:0003298	physiological muscle hypertrophy	-0.0528128	-0.666647	0.507712	0.778531
GO:0097202	activation of cysteine-type endopeptidase activity	0.094714	0.666607	0.507738	0.778531
GO:0003128	heart field specification	0.0613928	0.665301	0.508566	0.779015
GO:0015803	branched-chain amino acid transport	0.0652151	0.664056	0.509357	0.779439
GO:0080182	histone H3-K4 trimethylation	-0.0758563	-0.661835	0.510769	0.779971
GO:0150065	regulation of deacetylase activity	0.0553455	0.661373	0.511063	0.779971
GO:0030213	hyaluronan biosynthetic process	-0.0568979	-0.661085	0.511246	0.779971
GO:0033629	negative regulation of cell adhesion mediated by integrin	-0.0875266	-0.660033	0.511916	0.77998
GO:0045649	regulation of macrophage differentiation	-0.0610772	-0.656853	0.513944	0.77998
GO:0035845	photoreceptor cell outer segment organization	-0.0624992	-0.65665	0.514073	0.77998
GO:0070914	UV-damage excision repair	0.0726022	0.655982	0.514499	0.77998
GO:0045780	positive regulation of bone resorption	-0.0564189	-0.654172	0.515656	0.77998
GO:1903319	positive regulation of protein maturation	0.0548036	0.653959	0.515793	0.77998
GO:1904262	negative regulation of TORC1 signaling	-0.0675646	-0.653911	0.515823	0.77998
GO:0007063	regulation of sister chromatid cohesion	-0.0520016	-0.653347	0.516184	0.77998
GO:0045947	negative regulation of translational initiation	-0.0520807	-0.652481	0.516739	0.77998
GO:0060382	regulation of DNA strand elongation	-0.0455012	-0.651997	0.517048	0.77998
GO:0070486	leukocyte aggregation	0.046117	0.651169	0.517578	0.77998
GO:0035024	negative regulation of Rho protein signal transduction	-0.0638031	-0.651129	0.517604	0.77998
GO:0006703	estrogen biosynthetic process	0.056327	0.650618	0.517932	0.77998
GO:0048742	regulation of skeletal muscle fiber development	-0.103802	-0.649757	0.518484	0.780038
GO:0035721	intraciliary retrograde transport	-0.0602554	-0.64453	0.521842	0.784313
GO:0000028	ribosomal small subunit assembly	-0.0675437	-0.640862	0.524205	0.786235
GO:0009313	oligosaccharide catabolic process	-0.0672544	-0.640603	0.524372	0.786235
GO:0140059	dendrite arborization	0.0655841	0.639565	0.525042	0.786235
GO:0006359	regulation of transcription by RNA polymerase III	-0.0748869	-0.639331	0.525193	0.786235
GO:0002430	complement receptor mediated signaling pathway	-0.0788279	-0.638148	0.525957	0.786248
GO:0034114	regulation of heterotypic cell-cell adhesion	0.0625217	0.636868	0.526784	0.786248
GO:0006171	cAMP biosynthetic process	0.0593213	0.636539	0.526997	0.786248
GO:0036498	IRE1-mediated unfolded protein response	-0.0537572	-0.636112	0.527273	0.786248
GO:0003299	muscle hypertrophy in response to stress	0.060019	0.632514	0.529604	0.788742
GO:0051013	microtubule severing	-0.0595592	-0.631151	0.530488	0.788742
GO:0043171	peptide catabolic process	-0.0456913	-0.629922	0.531286	0.788742
GO:0051446	positive regulation of meiotic cell cycle	0.043046	0.62815	0.532438	0.788742
GO:0010826	negative regulation of centrosome duplication	0.0529395	0.628099	0.532471	0.788742
GO:0019321	pentose metabolic process	-0.0558973	-0.627355	0.532955	0.788742
GO:0061709	reticulophagy	-0.0939771	-0.626654	0.533411	0.788742
GO:0033137	negative regulation of peptidyl-serine phosphorylation	-0.0490407	-0.626581	0.533459	0.788742
GO:0035313	wound healing, spreading of epidermal cells	0.0521392	0.62574	0.534007	0.788742
GO:0060231	mesenchymal to epithelial transition	-0.0455677	-0.625533	0.534142	0.788742
GO:0023019	signal transduction involved in regulation of gene expression	0.0554649	0.622984	0.535803	0.789824
GO:0009081	branched-chain amino acid metabolic process	-0.0628351	-0.622813	0.535915	0.789824
GO:0045019	negative regulation of nitric oxide biosynthetic process	-0.0521401	-0.62186	0.536536	0.789973
GO:0006465	signal peptide processing	0.0671197	0.618843	0.538509	0.791581
GO:0050884	neuromuscular process controlling posture	-0.0539402	-0.61828	0.538876	0.791581
GO:0071605	monocyte chemotactic protein-1 production	0.0565888	0.617603	0.53932	0.791581
GO:1904292	regulation of ERAD pathway	-0.0680604	-0.617001	0.539714	0.791581
GO:0048820	hair follicle maturation	0.0378803	0.614774	0.541173	0.792955
GO:0006851	mitochondrial calcium ion transmembrane transport	-0.0726603	-0.612517	0.542654	0.794049
GO:0000027	ribosomal large subunit assembly	-0.0785826	-0.612042	0.542966	0.794049
GO:0043247	telomere maintenance in response to DNA damage	-0.0634955	-0.60777	0.545777	0.797391
GO:0031953	negative regulation of protein autophosphorylation	-0.0448937	-0.606815	0.546406	0.797543
GO:0090161	Golgi ribbon formation	-0.0602468	-0.603762	0.54842	0.798817
GO:0140467	integrated stress response signaling	0.0448348	0.603635	0.548504	0.798817
GO:1903209	positive regulation of oxidative stress-induced cell death	0.0680995	0.601773	0.549733	0.798817
GO:0048934	peripheral nervous system neuron differentiation	-0.0675818	-0.601061	0.550205	0.798817
GO:0035994	response to muscle stretch	-0.0509848	-0.600563	0.550534	0.798817
GO:0033483	gas homeostasis	-0.064973	-0.599198	0.551437	0.798817
GO:0032785	negative regulation of DNA-templated transcription, elongation	0.0745347	0.598289	0.552039	0.798817
GO:0006570	tyrosine metabolic process	0.0691344	0.597729	0.552411	0.798817
GO:0036302	atrioventricular canal development	-0.0477728	-0.59695	0.552926	0.798817
GO:0021681	cerebellar granular layer development	0.0487778	0.596513	0.553217	0.798817
GO:0035902	response to immobilization stress	0.0533276	0.595698	0.553757	0.798817
GO:1902042	negative regulation of extrinsic apoptotic signaling pathway via death domain receptors	0.0544122	0.595178	0.554102	0.798817
GO:0015865	purine nucleotide transport	-0.0439573	-0.594792	0.554358	0.798817
GO:0008272	sulfate transport	-0.0567986	-0.594359	0.554646	0.798817
GO:0043949	regulation of cAMP-mediated signaling	-0.0502674	-0.592782	0.555694	0.799567
GO:0046834	lipid phosphorylation	-0.0541266	-0.591347	0.556648	0.799734
GO:0002097	tRNA wobble base modification	-0.0483096	-0.591023	0.556863	0.799734
GO:0042278	purine nucleoside metabolic process	0.0690851	0.589803	0.557676	0.800143
GO:0071361	cellular response to ethanol	0.059188	0.584423	0.561263	0.804531
GO:0060368	regulation of Fc receptor mediated stimulatory signaling pathway	-0.0541379	-0.581175	0.563435	0.806257
GO:0034497	protein localization to phagophore assembly site	-0.0682466	-0.580257	0.564049	0.806257
GO:0046462	monoacylglycerol metabolic process	0.0411978	0.579864	0.564313	0.806257
GO:0008053	mitochondrial fusion	0.0663233	0.579447	0.564592	0.806257
GO:0097050	type B pancreatic cell apoptotic process	0.0678182	0.577964	0.565586	0.806373
GO:0000244	spliceosomal tri-snRNP complex assembly	-0.0471381	-0.577456	0.565927	0.806373
GO:0045989	positive regulation of striated muscle contraction	-0.0466977	-0.575589	0.56718	0.806373
GO:0006787	porphyrin-containing compound catabolic process	0.0364718	0.575139	0.567482	0.806373
GO:0001696	gastric acid secretion	0.0563391	0.574754	0.56774	0.806373
GO:0031445	regulation of heterochromatin assembly	-0.070032	-0.574575	0.567861	0.806373
GO:0051764	actin crosslink formation	-0.0632629	-0.573695	0.568452	0.806458
GO:0009415	response to water	0.0657133	0.572718	0.569109	0.806636
GO:0051412	response to corticosterone	-0.0443776	-0.570925	0.570316	0.807166
GO:0046500	S-adenosylmethionine metabolic process	-0.0688673	-0.569964	0.570963	0.807166
GO:0097396	response to interleukin-17	-0.0549214	-0.569793	0.571078	0.807166
GO:0007635	chemosensory behavior	-0.0494908	-0.56898	0.571626	0.807188
GO:0150172	regulation of phosphatidylcholine metabolic process	0.0590004	0.567962	0.572312	0.807407
GO:0009111	vitamin catabolic process	-0.0402584	-0.561279	0.576828	0.812943
path:hsa00130	Ubiquinone and other terpenoid-quinone biosynthesis	0.0659179	0.560571	0.577307	0.812943
GO:0048368	lateral mesoderm development	0.0576137	0.559362	0.578127	0.813342
GO:0045117	azole transmembrane transport	-0.0648857	-0.554607	0.581354	0.815204
GO:0015697	quaternary ammonium group transport	0.0467641	0.554309	0.581556	0.815204
GO:0097468	programmed cell death in response to reactive oxygen species	0.075535	0.553797	0.581904	0.815204
GO:0045050	protein insertion into ER membrane by stop-transfer membrane-anchor sequence	-0.0687292	-0.553149	0.582344	0.815204
GO:0060644	mammary gland epithelial cell differentiation	0.0520422	0.552128	0.583039	0.815204
GO:1901503	ether biosynthetic process	-0.0756085	-0.552077	0.583074	0.815204
GO:0031468	nuclear membrane reassembly	-0.0641733	-0.551879	0.583209	0.815204
GO:0060019	radial glial cell differentiation	0.0558399	0.546142	0.587119	0.816943
GO:0016226	iron-sulfur cluster assembly	-0.0640223	-0.545252	0.587727	0.816943
GO:0060972	left/right pattern formation	0.0637451	0.545218	0.58775	0.816943
GO:1905048	regulation of metallopeptidase activity	0.0636993	0.545064	0.587856	0.816943
GO:0048733	sebaceous gland development	-0.0494677	-0.543556	0.588886	0.816943
GO:0045722	positive regulation of gluconeogenesis	0.0529885	0.543535	0.588901	0.816943
GO:0042753	positive regulation of circadian rhythm	0.0306584	0.542457	0.589638	0.816943
path:hsa00062	Fatty acid elongation	-0.0575649	-0.542218	0.589802	0.816943
GO:0006607	NLS-bearing protein import into nucleus	0.0330721	0.542082	0.589894	0.816943
GO:0060008	Sertoli cell differentiation	0.0494936	0.540426	0.591029	0.816943
GO:0042772	DNA damage response, signal transduction resulting in transcription	-0.0825756	-0.540186	0.591193	0.816943
GO:0046459	short-chain fatty acid metabolic process	0.0598742	0.540083	0.591263	0.816943
GO:0097709	connective tissue replacement	0.0765738	0.539811	0.59145	0.816943
GO:0110154	RNA decapping	-0.0477404	-0.537679	0.592911	0.817713
GO:0038166	angiotensin-activated signaling pathway	0.0597785	0.537426	0.593085	0.817713
GO:0035747	natural killer cell chemotaxis	0.05424	0.536215	0.593916	0.818117
GO:0048634	regulation of muscle organ development	-0.0412408	-0.533648	0.59568	0.819011
GO:0046085	adenosine metabolic process	0.0489838	0.532972	0.596144	0.819011
GO:0043984	histone H4-K16 acetylation	-0.0503686	-0.531042	0.597472	0.819011
GO:0060670	branching involved in labyrinthine layer morphogenesis	-0.051254	-0.530762	0.597665	0.819011
GO:0044351	macropinocytosis	0.0703905	0.529786	0.598337	0.819011
GO:0032486	Rap protein signal transduction	-0.0613051	-0.529535	0.59851	0.819011
GO:1903961	positive regulation of anion transmembrane transport	-0.0602032	-0.529136	0.598785	0.819011
GO:0044331	cell-cell adhesion mediated by cadherin	0.0689462	0.528996	0.598882	0.819011
GO:0072576	liver morphogenesis	0.057101	0.527357	0.600012	0.819568
GO:0097152	mesenchymal cell apoptotic process	-0.0500355	-0.52684	0.600368	0.819568
GO:0033275	actin-myosin filament sliding	-0.096799	-0.524699	0.601846	0.820547
GO:0010226	response to lithium ion	0.0375532	0.523162	0.602909	0.820547
GO:0020027	hemoglobin metabolic process	0.0600592	0.522718	0.603215	0.820547
GO:0000491	small nucleolar ribonucleoprotein complex assembly	-0.0543654	-0.522671	0.603248	0.820547
GO:0140747	regulation of ncRNA transcription	-0.0585744	-0.521842	0.603821	0.820591
GO:0090239	regulation of histone H4 acetylation	0.0596775	0.519874	0.605183	0.821707
GO:1903727	positive regulation of phospholipid metabolic process	-0.0494882	-0.518062	0.606439	0.822615
GO:0009301	snRNA transcription	0.0803588	0.517345	0.606936	0.822615
GO:0043508	negative regulation of JUN kinase activity	-0.0393412	-0.512215	0.610498	0.826705
GO:0031639	plasminogen activation	0.0511494	0.511376	0.611081	0.826757
GO:1904353	regulation of telomere capping	-0.059319	-0.510555	0.611653	0.826793
path:hsa00900	Terpenoid backbone biosynthesis	0.0361371	0.508433	0.61313	0.827946
GO:1901524	regulation of mitophagy	0.0546808	0.507209	0.613983	0.827946
GO:1905208	negative regulation of cardiocyte differentiation	-0.0510698	-0.506982	0.614142	0.827946
GO:0046940	nucleoside monophosphate phosphorylation	-0.0509013	-0.505362	0.615271	0.828009
GO:0060033	anatomical structure regression	-0.0473638	-0.505351	0.615279	0.828009
GO:0014854	response to inactivity	-0.05873	-0.50214	0.617521	0.83029
GO:0046174	polyol catabolic process	-0.045869	-0.499116	0.619637	0.832388
GO:2000425	regulation of apoptotic cell clearance	-0.0341445	-0.497956	0.620449	0.832388
GO:0006921	cellular component disassembly involved in execution phase of apoptosis	-0.0443438	-0.497559	0.620727	0.832388
GO:0032494	response to peptidoglycan	0.0576208	0.494745	0.6227	0.833421
GO:0016081	synaptic vesicle docking	0.0824203	0.494542	0.622842	0.833421
GO:0035357	peroxisome proliferator activated receptor signaling pathway	-0.0454351	-0.493062	0.623881	0.833421
GO:0045838	positive regulation of membrane potential	0.0568731	0.492728	0.624116	0.833421
GO:0099515	actin filament-based transport	0.0475454	0.492547	0.624242	0.833421
GO:0106070	regulation of adenylate cyclase-activating G protein-coupled receptor signaling pathway	-0.0375695	-0.491261	0.625146	0.833894
GO:0009151	purine deoxyribonucleotide metabolic process	-0.0681181	-0.486898	0.628216	0.837253
GO:1901380	negative regulation of potassium ion transmembrane transport	-0.0401831	-0.485503	0.629198	0.837415
GO:1901678	iron coordination entity transport	-0.0577058	-0.483982	0.630271	0.837415
GO:0043501	skeletal muscle adaptation	0.0755987	0.48332	0.630737	0.837415
GO:0060561	apoptotic process involved in morphogenesis	0.0404318	0.481593	0.631956	0.837415
GO:0046185	aldehyde catabolic process	0.0432532	0.481412	0.632084	0.837415
GO:0051016	barbed-end actin filament capping	0.0487273	0.481172	0.632253	0.837415
GO:0019755	one-carbon compound transport	-0.0554619	-0.480196	0.632943	0.837415
GO:0010766	negative regulation of sodium ion transport	-0.0380626	-0.479958	0.633111	0.837415
GO:0010738	regulation of protein kinase A signaling	-0.0304938	-0.479688	0.633302	0.837415
GO:0036363	transforming growth factor beta activation	-0.0523903	-0.478652	0.634034	0.837469
GO:0001829	trophectodermal cell differentiation	0.0421379	0.47807	0.634446	0.837469
GO:0006361	transcription initiation from RNA polymerase I promoter	0.0548405	0.475491	0.636271	0.838054
GO:0034063	stress granule assembly	-0.0440579	-0.47499	0.636626	0.838054
GO:0030810	positive regulation of nucleotide biosynthetic process	-0.0412561	-0.474527	0.636954	0.838054
GO:0008211	glucocorticoid metabolic process	0.034885	0.47279	0.638185	0.838054
GO:0072498	embryonic skeletal joint development	0.0376927	0.470148	0.64006	0.838054
GO:0032352	positive regulation of hormone metabolic process	0.036356	0.468908	0.64094	0.838054
GO:0030002	cellular anion homeostasis	-0.0411084	-0.468306	0.641369	0.838054
GO:0002281	macrophage activation involved in immune response	-0.0376541	-0.468201	0.641443	0.838054
GO:0002467	germinal center formation	0.06227	0.467653	0.641832	0.838054
GO:0035809	regulation of urine volume	-0.0387579	-0.467064	0.642252	0.838054
GO:0017014	protein nitrosylation	0.0454746	0.46694	0.64234	0.838054
GO:0018202	peptidyl-histidine modification	-0.0525873	-0.466293	0.6428	0.838054
GO:0014067	negative regulation of phosphatidylinositol 3-kinase signaling	-0.0312193	-0.465735	0.643197	0.838054
GO:0060767	epithelial cell proliferation involved in prostate gland development	-0.0515861	-0.465523	0.643348	0.838054
GO:0034638	phosphatidylcholine catabolic process	0.0378889	0.465344	0.643475	0.838054
GO:0072079	nephron tubule formation	0.03262	0.464996	0.643723	0.838054
GO:0006896	Golgi to vacuole transport	-0.0412771	-0.463234	0.644977	0.838311
GO:0072017	distal tubule development	0.0459347	0.461986	0.645867	0.838311
GO:0010884	positive regulation of lipid storage	0.0480007	0.461919	0.645914	0.838311
GO:0031268	pseudopodium organization	0.0509491	0.460802	0.646711	0.838311
GO:0014821	phasic smooth muscle contraction	0.0392862	0.460141	0.647182	0.838311
GO:0061307	cardiac neural crest cell differentiation involved in heart development	-0.046699	-0.458027	0.648691	0.838311
GO:0016114	terpenoid biosynthetic process	0.0368498	0.45731	0.649203	0.838311
GO:0140719	constitutive heterochromatin assembly	-0.0342636	-0.456732	0.649616	0.838311
GO:0051284	positive regulation of sequestering of calcium ion	-0.0602517	-0.455808	0.650276	0.838311
GO:0035561	regulation of chromatin binding	-0.0389102	-0.455416	0.650556	0.838311
GO:0046007	negative regulation of activated T cell proliferation	-0.0516357	-0.455301	0.650638	0.838311
GO:1903779	regulation of cardiac conduction	-0.0506164	-0.454962	0.650881	0.838311
GO:0000291	nuclear-transcribed mRNA catabolic process, exonucleolytic	-0.0433951	-0.45428	0.651369	0.838311
GO:0071359	cellular response to dsRNA	0.0379638	0.453885	0.651651	0.838311
GO:0010866	regulation of triglyceride biosynthetic process	-0.0335692	-0.452648	0.652537	0.838739
GO:0051451	myoblast migration	0.0383948	0.451861	0.6531	0.838753
GO:0043650	dicarboxylic acid biosynthetic process	0.0620194	0.450208	0.654284	0.839133
GO:0035437	maintenance of protein localization in endoplasmic reticulum	-0.0780349	-0.449168	0.65503	0.839133
GO:0002115	store-operated calcium entry	-0.0530238	-0.449133	0.655054	0.839133
GO:0080154	regulation of fertilization	-0.0305281	-0.447102	0.656512	0.840291
GO:0009713	catechol-containing compound biosynthetic process	-0.0392063	-0.445211	0.657869	0.841319
GO:0002674	negative regulation of acute inflammatory response	0.0483438	0.443231	0.659292	0.842093
GO:0033233	regulation of protein sumoylation	-0.0356885	-0.442825	0.659584	0.842093
GO:0043584	nose development	0.0476254	0.441629	0.660444	0.842483
GO:0006544	glycine metabolic process	0.0355421	0.438506	0.662693	0.844641
GO:0060438	trachea development	0.0388744	0.436636	0.66404	0.845648
GO:0006707	cholesterol catabolic process	-0.0415548	-0.435497	0.664862	0.845985
GO:0007190	activation of adenylate cyclase activity	0.037584	0.433004	0.666661	0.84755
GO:0016075	rRNA catabolic process	-0.0433796	-0.432247	0.667208	0.84755
GO:1901984	negative regulation of protein acetylation	-0.0352594	-0.43145	0.667784	0.847572
GO:0061158	3'-UTR-mediated mRNA destabilization	0.0381459	0.42988	0.668919	0.848075
GO:0039532	negative regulation of viral-induced cytoplasmic pattern recognition receptor signaling pathway	0.0481137	0.428487	0.669926	0.848075
GO:0031053	primary miRNA processing	0.0459273	0.427446	0.67068	0.848075
GO:0030540	female genitalia development	0.03847	0.427263	0.670812	0.848075
GO:0071679	commissural neuron axon guidance	0.0475469	0.424335	0.672934	0.848075
GO:0046501	protoporphyrinogen IX metabolic process	-0.0563429	-0.424247	0.672998	0.848075
GO:0071318	cellular response to ATP	-0.0368105	-0.423037	0.673875	0.848075
GO:0050667	homocysteine metabolic process	0.0358931	0.422606	0.674188	0.848075
GO:0042359	vitamin D metabolic process	-0.0325011	-0.42259	0.674199	0.848075
GO:0006829	zinc ion transport	0.0379946	0.421846	0.674739	0.848075
GO:1901028	regulation of mitochondrial outer membrane permeabilization involved in apoptotic signaling pathway	0.0441449	0.421657	0.674876	0.848075
GO:1902337	regulation of apoptotic process involved in morphogenesis	0.047038	0.421645	0.674885	0.848075
GO:0031054	pre-miRNA processing	-0.0490745	-0.4208	0.675498	0.848144
GO:0031115	negative regulation of microtubule polymerization	-0.0427928	-0.419004	0.676803	0.848939
GO:0036295	cellular response to increased oxygen levels	0.0544644	0.417539	0.677868	0.848939
GO:0060159	regulation of dopamine receptor signaling pathway	0.0411778	0.41698	0.678274	0.848939
GO:2000679	positive regulation of transcription regulatory region DNA binding	-0.0362053	-0.416154	0.678875	0.848939
GO:0071243	cellular response to arsenic-containing substance	-0.0292331	-0.416081	0.678928	0.848939
GO:0051127	positive regulation of actin nucleation	-0.0489177	-0.413139	0.681069	0.850916
GO:0035521	monoubiquitinated histone deubiquitination	0.0497271	0.411855	0.682005	0.85113
GO:1902043	positive regulation of extrinsic apoptotic signaling pathway via death domain receptors	-0.0317646	-0.411365	0.682362	0.85113
GO:1900029	positive regulation of ruffle assembly	-0.036202	-0.408544	0.68442	0.852996
GO:0006613	cotranslational protein targeting to membrane	0.0358717	0.407555	0.685141	0.853195
GO:0007638	mechanosensory behavior	-0.039489	-0.404398	0.687448	0.855034
GO:0010893	positive regulation of steroid biosynthetic process	-0.0279825	-0.403287	0.68826	0.855034
path:hsa04964	Proximal tubule bicarbonate reclamation	0.0397336	0.403222	0.688308	0.855034
GO:0038065	collagen-activated signaling pathway	-0.0292473	-0.401997	0.689204	0.855337
GO:0090158	endoplasmic reticulum membrane organization	-0.0401956	-0.399078	0.691341	0.855337
GO:1901071	glucosamine-containing compound metabolic process	-0.0418099	-0.398464	0.691791	0.855337
GO:0006760	folic acid-containing compound metabolic process	-0.0307492	-0.397707	0.692346	0.855337
GO:0018158	protein oxidation	-0.0449314	-0.396682	0.693097	0.855337
GO:0090200	positive regulation of release of cytochrome c from mitochondria	-0.0382193	-0.395955	0.693631	0.855337
GO:2000369	regulation of clathrin-dependent endocytosis	-0.0456359	-0.39561	0.693883	0.855337
GO:0003228	atrial cardiac muscle tissue development	-0.0339639	-0.395122	0.694241	0.855337
GO:0003215	cardiac right ventricle morphogenesis	0.0387219	0.394424	0.694753	0.855337
GO:1902065	response to L-glutamate	-0.0334904	-0.394306	0.69484	0.855337
GO:0045056	transcytosis	0.0413442	0.393772	0.695232	0.855337
GO:0042976	activation of Janus kinase activity	-0.0365194	-0.393485	0.695443	0.855337
GO:0018342	protein prenylation	0.0419091	0.392593	0.696098	0.855337
GO:0035774	positive regulation of insulin secretion involved in cellular response to glucose stimulus	0.0329185	0.391802	0.696679	0.855337
GO:0016264	gap junction assembly	0.0328458	0.391361	0.697004	0.855337
GO:2000049	positive regulation of cell-cell adhesion mediated by cadherin	0.0398948	0.388396	0.699183	0.856157
GO:1903299	regulation of hexokinase activity	-0.0371662	-0.387494	0.699847	0.856157
GO:0043574	peroxisomal transport	-0.0431956	-0.38684	0.700329	0.856157
GO:0043653	mitochondrial fragmentation involved in apoptotic process	0.0538085	0.386477	0.700596	0.856157
GO:0015810	aspartate transmembrane transport	0.0552942	0.386219	0.700786	0.856157
GO:0072176	nephric duct development	0.0299531	0.385852	0.701056	0.856157
GO:0033151	V(D)J recombination	0.0319567	0.383799	0.702568	0.857314
GO:0021542	dentate gyrus development	-0.0341477	-0.382521	0.703511	0.85774
GO:0034154	toll-like receptor 7 signaling pathway	-0.0505702	-0.380827	0.704761	0.85774
GO:1901569	fatty acid derivative catabolic process	-0.0333204	-0.38072	0.70484	0.85774
GO:0045980	negative regulation of nucleotide metabolic process	0.0287629	0.380262	0.705178	0.85774
GO:0097531	mast cell migration	-0.0435025	-0.377363	0.707318	0.859186
GO:0097428	protein maturation by iron-sulfur cluster transfer	-0.047804	-0.376968	0.70761	0.859186
GO:0090335	regulation of brown fat cell differentiation	0.037439	0.376354	0.708064	0.859186
GO:0010002	cardioblast differentiation	-0.0327564	-0.374779	0.709229	0.859912
GO:1903649	regulation of cytoplasmic transport	0.0314191	0.371637	0.711554	0.862042
GO:0006895	Golgi to endosome transport	-0.0502251	-0.36942	0.713196	0.863343
GO:0071295	cellular response to vitamin	0.0485667	0.368603	0.713802	0.863388
GO:0140052	cellular response to oxidised low-density lipoprotein particle stimulus	0.0435823	0.366851	0.715101	0.863548
GO:0033762	response to glucagon	-0.028957	-0.366513	0.715352	0.863548
GO:1905809	negative regulation of synapse organization	-0.0329361	-0.365972	0.715754	0.863548
GO:0071257	cellular response to electrical stimulus	0.0475693	0.365357	0.71621	0.863548
GO:0000338	protein deneddylation	-0.0488512	-0.360963	0.719474	0.866795
GO:0035871	protein K11-linked deubiquitination	0.0366247	0.359664	0.72044	0.86727
GO:0070307	lens fiber cell development	-0.0240862	-0.35682	0.722556	0.868601
GO:0099624	atrial cardiac muscle cell membrane repolarization	-0.031135	-0.35664	0.72269	0.868601
GO:0043173	nucleotide salvage	-0.0330005	-0.355863	0.723269	0.86861
GO:0009134	nucleoside diphosphate catabolic process	-0.0355994	-0.354662	0.724164	0.868996
GO:1901096	regulation of autophagosome maturation	-0.0369826	-0.349807	0.727785	0.872564
GO:1905456	regulation of lymphoid progenitor cell differentiation	0.029503	0.349136	0.728286	0.872564
GO:0097267	omega-hydroxylase P450 pathway	-0.0397078	-0.344302	0.731898	0.8762
GO:0045116	protein neddylation	-0.0363198	-0.341584	0.733932	0.876437
GO:0033197	response to vitamin E	0.0377163	0.340789	0.734527	0.876437
GO:0051775	response to redox state	0.0257717	0.340425	0.734799	0.876437
GO:0061635	regulation of protein complex stability	-0.0430765	-0.340146	0.735008	0.876437
GO:0033962	P-body assembly	-0.0438201	-0.338996	0.73587	0.876437
GO:0050650	chondroitin sulfate proteoglycan biosynthetic process	0.0366629	0.338734	0.736066	0.876437
GO:0003353	positive regulation of cilium movement	0.0251348	0.338463	0.73627	0.876437
GO:0061323	cell proliferation involved in heart morphogenesis	-0.0311242	-0.337868	0.736715	0.876437
GO:0018195	peptidyl-arginine modification	-0.0319411	-0.33098	0.741885	0.881896
GO:0060192	negative regulation of lipase activity	0.0369084	0.328036	0.744098	0.883834
GO:0043922	negative regulation by host of viral transcription	-0.0330711	-0.327145	0.744767	0.883938
GO:0001865	NK T cell differentiation	0.0294184	0.323951	0.747172	0.885675
GO:0043555	regulation of translation in response to stress	0.0394424	0.323651	0.747398	0.885675
GO:0071712	ER-associated misfolded protein catabolic process	0.0389839	0.320534	0.749747	0.887468
GO:0009067	aspartate family amino acid biosynthetic process	-0.0389837	-0.320092	0.75008	0.887468
GO:0016559	peroxisome fission	-0.0397119	-0.316474	0.75281	0.890004
GO:0031293	membrane protein intracellular domain proteolysis	0.0267016	0.310858	0.757053	0.894325
GO:0010042	response to manganese ion	-0.0224315	-0.31	0.757702	0.894395
GO:0003085	negative regulation of systemic arterial blood pressure	-0.033262	-0.308448	0.758877	0.894553
GO:0016137	glycoside metabolic process	0.0388855	0.308266	0.759014	0.894553
GO:0070314	G1 to G0 transition	-0.0271032	-0.307238	0.759793	0.894775
GO:0033234	negative regulation of protein sumoylation	0.0226137	0.304967	0.761512	0.896105
GO:0061577	calcium ion transmembrane transport via high voltage-gated calcium channel	0.040818	0.30387	0.762344	0.896389
GO:0051014	actin filament severing	-0.0280433	-0.300994	0.764525	0.898257
GO:0048715	negative regulation of oligodendrocyte differentiation	0.0224972	0.298977	0.766055	0.899359
GO:0046823	negative regulation of nucleocytoplasmic transport	0.0423297	0.297516	0.767164	0.899836
path:hsa01210	2-Oxocarboxylic acid metabolism	-0.0360558	-0.295742	0.768512	0.899836
GO:0010763	positive regulation of fibroblast migration	0.0288214	0.294264	0.769635	0.899836
GO:0060742	epithelial cell differentiation involved in prostate gland development	-0.0309766	-0.293601	0.770139	0.899836
GO:0042339	keratan sulfate metabolic process	0.0246741	0.293264	0.770395	0.899836
GO:0048148	behavioral response to cocaine	-0.0226487	-0.292615	0.770889	0.899836
GO:0097278	complement-dependent cytotoxicity	0.0309352	0.292588	0.770909	0.899836
GO:0015816	glycine transport	0.0244973	0.292202	0.771203	0.899836
GO:0034695	response to prostaglandin E	-0.0181288	-0.289543	0.773226	0.900838
GO:0006646	phosphatidylethanolamine biosynthetic process	0.0264135	0.289513	0.773249	0.900838
GO:0061052	negative regulation of cell growth involved in cardiac muscle cell development	0.0323868	0.288042	0.774369	0.901451
GO:0051444	negative regulation of ubiquitin-protein transferase activity	0.0333484	0.285372	0.776403	0.903127
GO:0000272	polysaccharide catabolic process	-0.0260637	-0.284156	0.77733	0.903512
GO:0010225	response to UV-C	-0.0224845	-0.281879	0.779066	0.904838
GO:0006085	acetyl-CoA biosynthetic process	-0.0261485	-0.279032	0.781239	0.906287
GO:0072173	metanephric tubule morphogenesis	0.0228625	0.278067	0.781976	0.906287
GO:0007216	G protein-coupled glutamate receptor signaling pathway	0.0247619	0.277899	0.782105	0.906287
GO:0042182	ketone catabolic process	-0.0297476	-0.276931	0.782844	0.906451
GO:1902993	positive regulation of amyloid precursor protein catabolic process	0.023954	0.274876	0.784414	0.906533
GO:0000098	sulfur amino acid catabolic process	0.0249112	0.274514	0.784692	0.906533
GO:0033631	cell-cell adhesion mediated by integrin	-0.0334819	-0.274495	0.784706	0.906533
GO:0048668	collateral sprouting	-0.0227623	-0.273441	0.785511	0.906773
GO:2000232	regulation of rRNA processing	0.026616	0.271535	0.78697	0.907555
GO:0035020	regulation of Rac protein signal transduction	-0.0228708	-0.270836	0.787505	0.907555
GO:0010155	regulation of proton transport	0.0325031	0.269568	0.788476	0.907555
GO:0042532	negative regulation of tyrosine phosphorylation of STAT protein	-0.0328914	-0.268666	0.789166	0.907555
GO:0032488	Cdc42 protein signal transduction	0.0262716	0.268021	0.789659	0.907555
GO:0060571	morphogenesis of an epithelial fold	0.0233375	0.267825	0.78981	0.907555
GO:0061365	positive regulation of triglyceride lipase activity	0.0263016	0.267089	0.790374	0.907555
GO:0002227	innate immune response in mucosa	0.0301244	0.264932	0.792026	0.908573
GO:0072044	collecting duct development	0.0290437	0.26437	0.792457	0.908573
GO:0010842	retina layer formation	0.0248623	0.26275	0.793699	0.90931
GO:0090312	positive regulation of protein deacetylation	0.0256987	0.261611	0.794573	0.909625
GO:0010917	negative regulation of mitochondrial membrane potential	0.0291908	0.259272	0.796369	0.910993
GO:0000097	sulfur amino acid biosynthetic process	-0.0223391	-0.254629	0.799934	0.914383
GO:1901550	regulation of endothelial cell development	0.0241486	0.251634	0.802238	0.915638
GO:0032026	response to magnesium ion	0.0237705	0.251632	0.802239	0.915638
GO:0090219	negative regulation of lipid kinase activity	-0.0149664	-0.250768	0.802904	0.915708
GO:0008356	asymmetric cell division	0.0232436	0.249192	0.804117	0.916403
GO:0051220	cytoplasmic sequestering of protein	-0.0232966	-0.246281	0.806358	0.917577
GO:0035864	response to potassium ion	-0.0226042	-0.2457	0.806806	0.917577
GO:0001710	mesodermal cell fate commitment	-0.0203023	-0.244874	0.807442	0.917577
GO:0007026	negative regulation of microtubule depolymerization	0.0247927	0.244715	0.807564	0.917577
GO:1900115	extracellular regulation of signal transduction	-0.0248384	-0.242325	0.809406	0.918982
GO:0051561	positive regulation of mitochondrial calcium ion concentration	-0.0322348	-0.240287	0.810978	0.919723
GO:0072673	lamellipodium morphogenesis	-0.0220382	-0.239907	0.811271	0.919723
GO:0033194	response to hydroperoxide	0.023549	0.238774	0.812145	0.920027
GO:0002183	cytoplasmic translational initiation	-0.0197539	-0.235986	0.814297	0.921777
GO:0048026	positive regulation of mRNA splicing, via spliceosome	-0.0228539	-0.234567	0.815393	0.922137
GO:1903427	negative regulation of reactive oxygen species biosynthetic process	-0.0211647	-0.233719	0.816048	0.922137
GO:0071025	RNA surveillance	0.0270034	0.231744	0.817574	0.922137
GO:0032634	interleukin-5 production	0.0230723	0.231549	0.817725	0.922137
GO:0045830	positive regulation of isotype switching	0.0161033	0.230602	0.818457	0.922137
GO:0051895	negative regulation of focal adhesion assembly	0.0196093	0.23034	0.81866	0.922137
GO:1900034	regulation of cellular response to heat	-0.0213914	-0.229948	0.818963	0.922137
GO:0043951	negative regulation of cAMP-mediated signaling	0.0257794	0.228059	0.820424	0.922137
GO:0048011	neurotrophin TRK receptor signaling pathway	-0.0162743	-0.227809	0.820618	0.922137
GO:0071340	skeletal muscle acetylcholine-gated channel clustering	-0.0297186	-0.227715	0.82069	0.922137
GO:2001225	regulation of chloride transport	-0.0207693	-0.226072	0.821962	0.922883
GO:0035461	vitamin transmembrane transport	0.0216143	0.223644	0.823842	0.923938
GO:0090084	negative regulation of inclusion body assembly	0.0241126	0.223286	0.824118	0.923938
GO:0035767	endothelial cell chemotaxis	0.0210806	0.222299	0.824883	0.924113
GO:1903025	regulation of RNA polymerase II regulatory region sequence-specific DNA binding	-0.0276206	-0.221484	0.825514	0.924138
GO:0019359	nicotinamide nucleotide biosynthetic process	-0.0201859	-0.219891	0.826749	0.924665
GO:1902644	tertiary alcohol metabolic process	0.0196404	0.219305	0.827203	0.924665
GO:0039530	MDA-5 signaling pathway	0.0223945	0.217035	0.828963	0.925681
GO:0048262	determination of dorsal/ventral asymmetry	0.0203737	0.2163	0.829533	0.925681
GO:0006655	phosphatidylglycerol biosynthetic process	-0.0240196	-0.213953	0.831355	0.925681
GO:0017121	plasma membrane phospholipid scrambling	0.0201614	0.213842	0.831441	0.925681
GO:0032925	regulation of activin receptor signaling pathway	-0.0239594	-0.213268	0.831886	0.925681
GO:0001731	formation of translation preinitiation complex	-0.0195856	-0.212875	0.832191	0.925681
GO:0060340	positive regulation of type I interferon-mediated signaling pathway	0.0222056	0.21263	0.832381	0.925681
GO:0015701	bicarbonate transport	0.0145395	0.202895	0.839946	0.932516
path:hsa00790	Folate biosynthesis	0.0201997	0.202	0.840642	0.932516
GO:1902459	positive regulation of stem cell population maintenance	0.0248634	0.201827	0.840777	0.932516
GO:0006521	regulation of cellular amino acid metabolic process	-0.0189595	-0.201561	0.840984	0.932516
path:hsa00650	Butanoate metabolism	-0.0203544	-0.19987	0.8423	0.932646
GO:0032769	negative regulation of monooxygenase activity	-0.0177269	-0.199831	0.84233	0.932646
GO:0070189	kynurenine metabolic process	0.0180574	0.197346	0.844265	0.933704
GO:0006783	heme biosynthetic process	0.0212653	0.196973	0.844556	0.933704
GO:0044793	negative regulation by host of viral process	0.0197262	0.196235	0.845131	0.933704
GO:0097499	protein localization to non-motile cilium	-0.0171063	-0.192972	0.847673	0.935831
GO:0006620	post-translational protein targeting to endoplasmic reticulum membrane	-0.0161645	-0.189532	0.850356	0.93739
GO:0031282	regulation of guanylate cyclase activity	-0.017113	-0.188823	0.850909	0.93739
GO:0031643	positive regulation of myelination	0.0147894	0.188786	0.850937	0.93739
GO:0062098	regulation of programmed necrotic cell death	0.018623	0.187395	0.852023	0.937809
GO:0071609	chemokine (C-C motif) ligand 5 production	0.015641	0.186003	0.853109	0.937809
path:hsa00920	Sulfur metabolism	0.0211887	0.185883	0.853203	0.937809
GO:0046322	negative regulation of fatty acid oxidation	0.0196597	0.184945	0.853935	0.937809
GO:0070365	hepatocyte differentiation	0.0174106	0.184281	0.854453	0.937809
GO:0003159	morphogenesis of an endothelium	-0.0217352	-0.181386	0.856714	0.937809
GO:0006577	amino-acid betaine metabolic process	-0.0161829	-0.179624	0.858091	0.937809
GO:0043567	regulation of insulin-like growth factor receptor signaling pathway	-0.0124976	-0.179557	0.858143	0.937809
GO:0033235	positive regulation of protein sumoylation	-0.0188428	-0.178769	0.858759	0.937809
GO:1903441	protein localization to ciliary membrane	-0.0236629	-0.178445	0.859012	0.937809
GO:0090042	tubulin deacetylation	-0.0179483	-0.177842	0.859484	0.937809
GO:0044090	positive regulation of vacuole organization	0.0144073	0.177731	0.85957	0.937809
GO:0048641	regulation of skeletal muscle tissue development	-0.0224761	-0.177366	0.859856	0.937809
GO:0010587	miRNA catabolic process	0.016548	0.177224	0.859967	0.937809
GO:0002182	cytoplasmic translational elongation	-0.0204083	-0.175879	0.861018	0.93828
GO:0031645	negative regulation of nervous system process	-0.0130973	-0.17509	0.861635	0.93828
GO:0000083	regulation of transcription involved in G1/S transition of mitotic cell cycle	0.0214895	0.171119	0.864742	0.940988
GO:0033212	iron import into cell	-0.0170265	-0.16745	0.867615	0.943001
GO:0045048	protein insertion into ER membrane	0.0217374	0.167169	0.867834	0.943001
GO:0010390	histone monoubiquitination	-0.0105194	-0.165568	0.869088	0.943688
GO:0045472	response to ether	0.0170516	0.162315	0.871638	0.945494
GO:0032048	cardiolipin metabolic process	-0.0162879	-0.161856	0.871997	0.945494
GO:0090670	RNA localization to Cajal body	-0.0145262	-0.159843	0.873575	0.945852
GO:0010831	positive regulation of myotube differentiation	0.0183895	0.159202	0.874078	0.945852
GO:2001241	positive regulation of extrinsic apoptotic signaling pathway in absence of ligand	-0.0180023	-0.159051	0.874197	0.945852
GO:0032025	response to cobalt ion	-0.0137852	-0.154536	0.877738	0.947147
GO:0045741	positive regulation of epidermal growth factor-activated receptor activity	-0.0133466	-0.154512	0.877757	0.947147
GO:0046618	xenobiotic export from cell	-0.0137637	-0.154403	0.877843	0.947147
GO:0055003	cardiac myofibril assembly	-0.017908	-0.154344	0.877889	0.947147
GO:0035162	embryonic hemopoiesis	0.0122608	0.150382	0.880999	0.949075
GO:1904889	regulation of excitatory synapse assembly	0.0137933	0.149376	0.881789	0.949075
GO:1905709	negative regulation of membrane permeability	-0.0108002	-0.148913	0.882153	0.949075
GO:0002082	regulation of oxidative phosphorylation	0.0155735	0.148882	0.882177	0.949075
GO:2000193	positive regulation of fatty acid transport	0.01225	0.147551	0.883222	0.949527
GO:0033561	regulation of water loss via skin	0.0141817	0.142492	0.887199	0.953127
GO:0043201	response to leucine	0.0179616	0.140713	0.888598	0.953954
GO:1900272	negative regulation of long-term synaptic potentiation	0.0153059	0.139558	0.889506	0.954254
GO:1902915	negative regulation of protein polyubiquitination	0.0132976	0.137123	0.891421	0.955194
GO:0070071	proton-transporting two-sector ATPase complex assembly	0.0148377	0.134641	0.893374	0.955194
GO:0032782	bile acid secretion	-0.00980093	-0.133948	0.89392	0.955194
GO:0010984	regulation of lipoprotein particle clearance	0.010771	0.133735	0.894087	0.955194
GO:0071394	cellular response to testosterone stimulus	-0.0112835	-0.133594	0.894198	0.955194
GO:0043981	histone H4-K5 acetylation	0.010467	0.1331	0.894587	0.955194
GO:0097150	neuronal stem cell population maintenance	0.0141359	0.132641	0.894949	0.955194
GO:0061000	negative regulation of dendritic spine development	-0.0113397	-0.131249	0.896045	0.955194
GO:0022011	myelination in peripheral nervous system	0.0118065	0.131249	0.896045	0.955194
GO:0062125	regulation of mitochondrial gene expression	-0.0142178	-0.129067	0.897763	0.95566
GO:1901030	positive regulation of mitochondrial outer membrane permeabilization involved in apoptotic signaling pathway	0.0100383	0.128558	0.898164	0.95566
path:hsa00910	Nitrogen metabolism	0.0153511	0.128296	0.898371	0.95566
GO:0046339	diacylglycerol metabolic process	-0.0126359	-0.123294	0.902312	0.959086
GO:0007039	protein catabolic process in the vacuole	0.00898814	0.122605	0.902855	0.959086
GO:1904948	midbrain dopaminergic neuron differentiation	0.0138166	0.120104	0.904827	0.960509
GO:0046716	muscle cell cellular homeostasis	-0.0209286	-0.119078	0.905636	0.960696
GO:0150011	regulation of neuron projection arborization	0.00910755	0.114897	0.908934	0.962693
GO:0051000	positive regulation of nitric-oxide synthase activity	-0.0101545	-0.114105	0.90956	0.962693
GO:0001702	gastrulation with mouth forming second	0.00938717	0.113891	0.909728	0.962693
GO:0015986	proton motive force-driven ATP synthesis	0.018578	0.113303	0.910192	0.962693
GO:0032515	negative regulation of phosphoprotein phosphatase activity	0.0112466	0.112672	0.91069	0.962693
GO:0030728	ovulation	-0.0101381	-0.111328	0.911751	0.962827
GO:0007271	synaptic transmission, cholinergic	0.00814892	0.110904	0.912085	0.962827
GO:0060253	negative regulation of glial cell proliferation	0.0104382	0.109978	0.912817	0.96293
GO:0034112	positive regulation of homotypic cell-cell adhesion	-0.0137394	-0.10724	0.914979	0.964046
GO:0006702	androgen biosynthetic process	0.00836926	0.106728	0.915383	0.964046
GO:1903019	negative regulation of glycoprotein metabolic process	-0.00868761	-0.106225	0.91578	0.964046
GO:0042136	neurotransmitter biosynthetic process	0.0104223	0.105269	0.916535	0.964172
GO:0090493	catecholamine uptake	0.00876553	0.102414	0.918791	0.965876
GO:0045324	late endosome to vacuole transport	0.00802484	0.0977276	0.922495	0.969021
GO:0015802	basic amino acid transport	-0.0101558	-0.0970133	0.923059	0.969021
GO:0090557	establishment of endothelial intestinal barrier	0.0105672	0.0955604	0.924208	0.969375
path:hsa00020	Citrate cycle (TCA cycle)	0.0138283	0.0938833	0.925534	0.969375
GO:2000253	positive regulation of feeding behavior	-0.00831801	-0.0934959	0.925841	0.969375
GO:0043628	small regulatory ncRNA 3'-end processing	-0.00957396	-0.0928664	0.926338	0.969375
GO:2000737	negative regulation of stem cell differentiation	0.0104902	0.0925482	0.92659	0.969375
GO:0014829	vascular associated smooth muscle contraction	0.00811058	0.0912104	0.927648	0.969516
GO:0033690	positive regulation of osteoblast proliferation	0.0115368	0.0898883	0.928694	0.969516
GO:0001886	endothelial cell morphogenesis	0.0103503	0.0889451	0.92944	0.969516
GO:0045176	apical protein localization	-0.00824043	-0.0889086	0.929469	0.969516
GO:0060352	cell adhesion molecule production	0.00973329	0.0883417	0.929918	0.969516
GO:0031440	regulation of mRNA 3'-end processing	-0.00756676	-0.0831933	0.933992	0.972976
GO:0006957	complement activation, alternative pathway	0.0107569	0.0825283	0.934518	0.972976
GO:0010664	negative regulation of striated muscle cell apoptotic process	-0.00741923	-0.0776704	0.938365	0.976311
GO:0070593	dendrite self-avoidance	0.00719065	0.0761896	0.939538	0.976403
GO:0035112	genitalia morphogenesis	0.0068184	0.0759344	0.93974	0.976403
GO:1901659	glycosyl compound biosynthetic process	-0.0044801	-0.0746994	0.940718	0.976751
GO:0090527	actin filament reorganization	-0.0100645	-0.0733348	0.941799	0.977205
GO:0060117	auditory receptor cell development	0.0059173	0.0720312	0.942832	0.977608
GO:0070841	inclusion body assembly	-0.00667007	-0.0709441	0.943693	0.977833
GO:0044872	lipoprotein localization	0.00571604	0.0697001	0.944679	0.978187
GO:0097049	motor neuron apoptotic process	0.00633953	0.0661732	0.947474	0.980385
GO:0044342	type B pancreatic cell proliferation	-0.00608633	-0.0653916	0.948093	0.980385
GO:0034086	maintenance of sister chromatid cohesion	0.00942018	0.064233	0.949012	0.980416
GO:2000317	negative regulation of T-helper 17 type immune response	-0.00692117	-0.0633031	0.949749	0.980416
path:hsa03060	Protein export	-0.00754424	-0.0626443	0.950271	0.980416
GO:1900246	positive regulation of RIG-I signaling pathway	0.0069817	0.0620948	0.950707	0.980416
GO:0034104	negative regulation of tissue remodeling	-0.00548086	-0.0606353	0.951864	0.98077
GO:0001516	prostaglandin biosynthetic process	-0.00612807	-0.0600322	0.952342	0.98077
GO:0010661	positive regulation of muscle cell apoptotic process	0.00638638	0.0582424	0.953761	0.981566
GO:0035459	vesicle cargo loading	0.00600817	0.0572442	0.954553	0.981715
GO:0090189	regulation of branching involved in ureteric bud morphogenesis	0.00584713	0.0548022	0.95649	0.982142
GO:0071871	response to epinephrine	0.00436138	0.0545544	0.956686	0.982142
GO:2001135	regulation of endocytic recycling	-0.00596278	-0.0539829	0.957139	0.982142
GO:0002327	immature B cell differentiation	-0.00493291	-0.0523273	0.958453	0.982142
GO:0072350	tricarboxylic acid metabolic process	0.00576607	0.0512652	0.959295	0.982142
GO:0006833	water transport	0.00387715	0.0511845	0.959359	0.982142
GO:0035751	regulation of lysosomal lumen pH	0.0048243	0.0505595	0.959855	0.982142
GO:0070254	mucus secretion	0.0054028	0.0495791	0.960633	0.982142
GO:0050746	regulation of lipoprotein metabolic process	-0.00572842	-0.049149	0.960974	0.982142
GO:0000012	single strand break repair	-0.0046957	-0.048497	0.961491	0.982142
GO:1900745	positive regulation of p38MAPK cascade	0.0036939	0.0476813	0.962138	0.982142
GO:0099171	presynaptic modulation of chemical synaptic transmission	-0.00415529	-0.0469153	0.962746	0.982142
GO:0045605	negative regulation of epidermal cell differentiation	-0.00329457	-0.0461183	0.963379	0.982142
GO:0043923	positive regulation by host of viral transcription	-0.00491737	-0.045213	0.964097	0.982214
GO:0048703	embryonic viscerocranium morphogenesis	0.00400901	0.0436231	0.965359	0.98284
GO:0008334	histone mRNA metabolic process	-0.00411813	-0.0402954	0.968	0.984868
GO:0042159	lipoprotein catabolic process	-0.00427828	-0.0383177	0.96957	0.985805
GO:0034067	protein localization to Golgi apparatus	-0.00411525	-0.0372349	0.970429	0.986018
path:hsa00531	Glycosaminoglycan degradation	0.00372823	0.0347661	0.972389	0.987027
GO:0097062	dendritic spine maintenance	-0.00304631	-0.0335708	0.973338	0.987027
GO:0046755	viral budding	0.00303705	0.0335267	0.973373	0.987027
GO:0048265	response to pain	0.00284172	0.0310875	0.975309	0.987877
GO:0070935	3'-UTR-mediated mRNA stabilization	-0.00138939	-0.0302703	0.975958	0.987877
GO:0045292	mRNA cis splicing, via spliceosome	0.00270716	0.0300129	0.976163	0.987877
GO:0071731	response to nitric oxide	0.00339831	0.0286076	0.977278	0.988124
GO:0070493	thrombin-activated receptor signaling pathway	0.00252701	0.0280652	0.977709	0.988124
GO:0006743	ubiquinone metabolic process	0.00283611	0.0258325	0.979482	0.989257
GO:0015012	heparan sulfate proteoglycan biosynthetic process	-0.00179453	-0.0224206	0.982191	0.991334
[truncated: 14 more rows]

## Sheet: SupTable7
Sup Table 7: PROMOTE study differentially expressed genes based on time to treatment change (TTTC) variable (in log10). logFC: log2 expression level of the gene. stat: Wald statistic (the logFC divided by logFC-SE, which is compared to a standard Normal distribution to generate a two-tailed pvalue. p.adj.BH: adjusted pvalue with the Benjamini and Hochberg’s method.
[truncated: 593 more rows]

[truncated: 3 more sheets: SubTable8, SupTable9, SupTable10]
